# Supplementary material for: Investigation of the quorum-sensing regulon of the biocontrol bacterium Pseudomonas chlororaphis strain PA23
Source: PLoS One. 2020 Feb 28;15(2):e0226232. doi: 10.1371/journal.pone.0226232 (PMC7048289; doi:10.1371/journal.pone.0226232)
Supplement: S1 File — Rockhopper prediction of genes transcribed in the same transcriptional unit (second tab of xlxs). (XLSX) [file pone.0226232.s007.xlsx]

## Sheet: PA23_deseq2
Expression level of genes in Pseudomonas chlororaphis PA23phzR and PA23-6863 relative to WT
Pseudomonas chlororaphis PA23 gene annotations							Gene expression of PA23phzR relative to PA23 wild type						Gene expression of PA23-6863 relative to PA23 wild type
Old locus tag	Locus tag	Gene	Start	End	Strand	Product	Normalized count (baseMean)	log2FoldChange	Standard error (log2FoldChange)	Wald statistic	Wald test p-value	Adjusted p-value (Benjamini-Hochberg)	Normalized count (baseMean)	log2FoldChange	Standard error (log2FoldChange)	Wald statistic	Wald test p-value	Adjusted p-value (Benjamini-Hochberg)
EY04_00035	EY04_RS00035	-	5759	6934	-	peptidase	1.04274	1.85588	1.46235	1.26911	0.204402	NA	0.626078	2.0563	2.15719	0.95323	0.340474	NA
EY04_00040	EY04_RS00040	-	6999	9494	-	ferrioxamine B receptor	6.54745	1.25834	0.838192	1.50125	0.13329	0.297336	4.07605	1.60802	1.08365	1.48389	0.137838	0.337773
EY04_00045	EY04_RS00045	-	9598	10608	-	peptide ABC transporter substrate-binding protein	39.3507	2.0902	0.452249	4.62178	3.80467e-06	4.41076e-05	35.1149	3.02621	0.531407	5.69472	1.24e-08	2.5e-07
EY04_00050	EY04_RS00050	-	10614	11114	-	RNA polymerase sigma factor	31.9653	1.08577	0.433134	2.50679	0.0121834	0.052181	29.0157	2.19391	0.531355	4.12889	3.65e-05	0.000389666
EY04_00055	EY04_RS00055	-	11428	13308	+	chemotaxis protein	38.8265	2.07499	0.457441	4.53609	5.73067e-06	6.4598e-05	13.015	1.29833	0.620149	2.09358	0.0362977	0.133617
EY04_00060	EY04_RS00060	-	13464	13928	-	polyketide cyclase	6.56168	0.174049	0.747634	0.2328	0.815917	0.903203	1.93731	-2.06508	1.39982	-1.47524	0.140147	NA
EY04_00065	EY04_RS00065	-	13952	17383	-	peptide transporter	8.03347	-0.170418	0.666828	-0.255565	0.798287	0.891904	4.93582	0.237073	0.922336	0.257035	0.797152	0.900165
EY04_00070	EY04_RS00070	-	17399	18328	-	aminobenzoate oxygenase	1.67667	-0.610646	1.27943	-0.477281	0.633162	NA	0.88061	-0.602186	1.93301	-0.311528	0.755399	NA
EY04_00075	EY04_RS00075	-	18325	19101	-	hypothetical protein	0.703804	-0.764903	1.62321	-0.471229	0.637477	NA	0.230585	-1.6212	3.36857	-0.481273	0.630323	NA
EY04_00080	EY04_RS00080	-	19788	20543	-	thioesterase	5.7163	-1.52407	0.861524	-1.76904	0.0768865	0.205626	3.76881	-0.624348	1.01074	-0.617713	0.536765	0.735412
EY04_00085	EY04_RS00085	-	20616	21308	-	GntR family transcriptional regulator	24.7565	0.40213	0.421364	0.954354	0.339905	0.551045	11.4221	0.0970484	0.586531	0.165462	0.868581	0.93476
EY04_00090	EY04_RS00090	-	21587	22276	+	hypothetical protein	18.5624	0.727119	0.487501	1.49152	0.135824	0.300709	6.11404	-0.560076	0.784055	-0.714333	0.475022	0.699231
EY04_00095	EY04_RS00095	-	22291	24237	+	DeoR faimly transcriptional regulator	64.4663	0.41903	0.28348	1.47817	0.139363	0.306339	29.3911	0.0576206	0.416037	0.138499	0.889846	0.947234
EY04_00100	EY04_RS00100	-	24278	24616	-	tryptophan synthase subunit beta	33.5087	0.895944	0.426382	2.10127	0.0356172	0.117278	15.4513	0.660742	0.569713	1.15978	0.246138	0.482181
EY04_00105	EY04_RS00105	-	24764	40414	-	large adhesive protein	399.594	-0.0145428	0.205954	-0.0706119	0.943707	0.972708	152.798	-1.07018	0.285041	-3.75448	0.000173703	0.00155251
EY04_00110	EY04_RS00110	-	40773	42122	+	channel protein TolC	53.8581	0.020511	0.29673	0.0691235	0.944891	0.97299	23.3576	-0.464167	0.477588	-0.971898	0.331101	0.576688
EY04_00115	EY04_RS00115	-	42162	44318	+	ABC transporter	52.2904	0.328858	0.347941	0.945153	0.344581	0.555904	22.9419	-0.0770765	0.493317	-0.156241	0.875843	0.939205
EY04_00120	EY04_RS00120	-	44580	45941	+	hemolysin secretion protein D	25.701	0.133318	0.429937	0.310087	0.756495	0.871474	12.7361	-0.0483008	0.604192	-0.0799428	0.936283	0.968263
EY04_00125	EY04_RS00125	-	46309	47199	+	taurine dioxygenase	0.214069	-0.400157	2.58381	-0.154871	0.876923	NA	1.37251	3.1978	3.53049	0.905765	0.36506	NA
EY04_00130	EY04_RS00130	-	47227	48264	+	nitrate ABC transporter substrate-binding protein	1.14621	-0.130293	1.53741	-0.0847481	0.932462	NA	2.6717	2.92065	1.55052	1.88365	0.0596122	NA
EY04_00135	EY04_RS00135	-	48270	49130	+	sulfonate ABC transporter ATP-binding protein	0.169861	-0.730223	2.77346	-0.26329	0.792327	NA	0.712658	2.14737	2.10746	1.01894	0.308231	NA
EY04_00140	EY04_RS00140	-	49151	50017	+	ABC transporter permease	1.26537	0.646964	1.45337	0.445147	0.656214	NA	0.732227	1.01245	2.09766	0.482657	0.629339	NA
EY04_00145	EY04_RS00145	-	50978	51895	+	LysR family transcriptional regulator	1.83978	1.36991	1.34994	1.0148	0.310203	NA	0.943243	1.25514	1.8916	0.663533	0.50699	NA
EY04_00150	EY04_RS00150	-	52297	53841	+	DSBA oxidoreductase	9.13686	-3.12232	0.609568	-5.12219	3.02005e-07	4.07131e-06	4.48724	-3.60354	1.05979	-3.40024	0.000673273	0.00513858
EY04_00155	EY04_RS00155	-	53867	54925	+	DSBA oxidoreductase	8.7787	-3.00323	0.604888	-4.96493	6.87268e-07	8.75276e-06	4.45166	-3.08251	1.00577	-3.06482	0.00217803	0.0137378
EY04_00160	EY04_RS00160	-	54922	56391	+	RND transporter	19.7105	-1.78928	0.403699	-4.43221	9.32736e-06	0.000100033	9.39663	-2.32168	0.700304	-3.31524	0.000915641	0.00656116
EY04_00165	EY04_RS00165	-	56354	57073	-	hypothetical protein	12.9689	-0.980368	0.514565	-1.90524	0.0567491	0.164834	5.67521	-1.80968	0.82083	-2.2047	0.0274755	0.108691
EY04_00170	EY04_RS00170	-	57076	59247	-	hypothetical protein	53.0932	-0.909273	0.307346	-2.95847	0.00309168	0.0169738	23.2537	-1.7057	0.497011	-3.43191	0.000599341	0.00466058
EY04_00175	EY04_RS00175	-	59488	60276	+	RND transporter	35.2309	0.278001	0.349442	0.795558	0.426289	0.631593	14.0811	-0.489866	0.543807	-0.900809	0.36769	0.610878
EY04_00180	EY04_RS00180	-	60273	61592	+	multidrug transporter	36.5753	-0.355253	0.348553	-1.01922	0.308097	0.517861	12.1112	-2.59448	0.627753	-4.13296	3.58e-05	0.000383775
EY04_00185	EY04_RS00185	-	61592	63688	+	peptidase M50	45.1303	-0.712607	0.320194	-2.22555	0.0260444	0.0930432	15.9687	-2.87953	0.603718	-4.76966	1.85e-06	2.56e-05
EY04_00190	EY04_RS00190	-	63716	64219	+	acetyltransferase	23.6923	-1.57205	0.375619	-4.18521	2.84898e-05	0.000277299	9.68306	-4.33352	0.839839	-5.15995	2.47e-07	4.03e-06
EY04_00195	EY04_RS00195	-	64280	64591	-	hypothetical protein	14.7043	-2.06777	0.527276	-3.9216	8.79624e-05	0.000769018	6.48479	-4.73068	1.07991	-4.38061	1.18e-05	0.00014045
EY04_00200	EY04_RS00200	-	64645	65232	-	tail protein	20.3917	-2.2981	0.419379	-5.47977	4.25868e-08	6.50216e-07	9.19172	-4.49862	0.88444	-5.0864	3.65e-07	5.76e-06
EY04_00205	EY04_RS00205	-	65454	67097	+	membrane protein	7.32842	2.62472	1.08087	2.42833	0.0151686	0.0617228	3.22738	2.3587	1.30939	1.80137	0.0716452	0.215235
EY04_00210	EY04_RS00210	-	67326	68171	+	sulfotransferase	39.0121	-1.34261	0.318154	-4.22	2.44305e-05	0.000241479	14.5343	-6.06788	0.984164	-6.16551	7.03e-10	1.68e-08
EY04_00215	EY04_RS00215	-	68320	75822	+	glycosyl hydrolase	200.24	-0.800303	0.191401	-4.1813	2.89849e-05	0.000280735	72.8512	-3.27131	0.365684	-8.94575	3.69e-19	1.69e-17
EY04_00220	EY04_RS00220	-	75866	77380	+	transporter	51.9431	-0.43802	0.298922	-1.46533	0.14283	0.312135	16.246	-4.81666	0.77649	-6.20313	5.54e-10	1.36e-08
EY04_00225	EY04_RS00225	-	77364	77966	+	adenylylsulfate kinase	40.8374	-0.308658	0.315975	-0.976841	0.328648	0.53923	12.7169	-3.54049	0.679749	-5.20852	1.9e-07	3.21e-06
EY04_00230	EY04_RS00230	-	77963	78754	+	aspartyl beta-hydroxylase	14.0217	0.626939	0.544362	1.15169	0.249447	0.451623	3.16308	-3.00246	1.18392	-2.53602	0.0112119	0.0526726
EY04_00235	EY04_RS00235	-	78742	79737	+	aspartyl beta-hydroxylase	16.036	0.31178	0.532373	0.585642	0.558116	0.734708	4.53497	-2.15217	0.90194	-2.38616	0.0170253	0.0754578
EY04_00240	EY04_RS00240	-	79703	80461	-	membrane protein	28.6399	0.726697	0.507726	1.43128	0.152351	0.325172	12.6182	0.301206	0.614607	0.490079	0.624078	0.798256
EY04_00245	EY04_RS00245	-	80463	81848	-	serine protease	17.5911	0.568204	0.478334	1.18788	0.23488	0.434646	6.45346	-0.274751	0.750753	-0.365967	0.71439	0.851575
EY04_00250	EY04_RS00250	-	82072	82533	+	prolyl-tRNA synthetase	17.8344	1.53465	0.594222	2.58262	0.00980535	0.0437279	10.8839	1.86823	0.726064	2.57309	0.0100794	0.0483543
EY04_00255	EY04_RS00255	-	82664	82909	+	hypothetical protein	5.25266	0.685012	0.837682	0.817748	0.413501	0.620237	2.50622	0.569429	1.17809	0.48335	0.628847	NA
EY04_00260	EY04_RS00260	-	82974	83219	+	antitoxin	6.62616	1.12364	0.863616	1.30109	0.193227	0.381131	1.73768	-0.632915	1.43887	-0.43987	0.660031	NA
EY04_00265	EY04_RS00265	-	83209	83490	+	RelE toxin	3.834	0.467469	0.974031	0.479933	0.631275	0.785049	2.03091	0.577426	1.34025	0.430835	0.666588	NA
EY04_00270	EY04_RS00270	-	83623	84051	+	MarR family transcriptional regulator	4.88792	-1.22358	0.807465	-1.51534	0.129687	0.292001	2.66186	-0.956453	1.18556	-0.806754	0.419808	NA
EY04_00275	EY04_RS00275	-	84048	86132	+	fusaric acid resistance protein	9.95207	-1.30138	0.564989	-2.30337	0.0212579	0.0798866	5.2134	-1.37348	0.847984	-1.6197	0.105297	0.280706
EY04_00280	EY04_RS00280	-	86129	86338	+	membrane protein	0.9567	-2.26087	1.583	-1.42822	0.153228	NA	0.423314	-2.22442	2.72854	-0.815243	0.414933	NA
EY04_00285	EY04_RS00285	-	86335	87231	+	membrane protein	11.9253	-1.98047	0.555312	-3.56641	0.000361905	0.00271968	6.65726	-1.59343	0.769881	-2.0697	0.03848	0.139656
EY04_00290	EY04_RS00290	-	87228	88676	+	RND transporter	5.84916	-0.655301	0.705723	-0.928553	0.353121	0.564014	3.40951	-0.411817	1.00786	-0.408604	0.68283	0.831606
EY04_00295	EY04_RS00295	-	88769	89410	+	NADH:ubiquinone oxidoreductase subunit N	28.4102	0.61045	0.466109	1.30967	0.190307	0.37755	10.4265	-0.271699	0.645441	-0.42095	0.673791	0.827382
EY04_00300	EY04_RS00300	-	90091	91599	+	hypothetical protein	63.7291	-1.0906	0.268215	-4.06614	4.77978e-05	0.000438878	30.6232	-1.35327	0.431892	-3.13335	0.00172826	0.0112808
EY04_00305	EY04_RS00305	-	91913	94390	+	membrane protein	2.69026	-0.574467	1.05541	-0.544307	0.58623	0.75369	1.56102	-0.105099	1.50538	-0.0698154	0.944341	NA
EY04_00310	EY04_RS00310	pgaB	94403	96400	+	outer membrane N-deacetylase	2.97593	-0.67663	1.07219	-0.631073	0.527993	0.712508	2.70534	0.844311	1.29247	0.653252	0.513594	NA
EY04_00315	EY04_RS00315	-	96404	97753	+	N-glycosyltransferase	2.24888	0.641186	1.29394	0.49553	0.620226	0.778194	1.83165	1.59164	1.51972	1.04733	0.29495	NA
EY04_00320	EY04_RS00320	-	97753	98229	+	biofilm PGA synthesis protein PgaD	1.2574	0.139188	1.46762	0.0948396	0.924442	NA	0.84406	0.79477	1.96679	0.404096	0.686142	NA
EY04_00325	EY04_RS00325	-	98463	99023	+	PEBP family protein	5.31743	0.425668	0.866744	0.491112	0.623347	0.779626	2.81969	0.49529	1.18598	0.417619	0.676226	NA
EY04_00330	EY04_RS00330	-	99110	100861	+	hypothetical protein	7.1445	0.435065	0.701793	0.619933	0.535302	0.717619	3.91419	0.632888	0.959496	0.659604	0.509508	0.717041
EY04_00335	EY04_RS00335	-	100899	101480	+	RNA polymerase sigma factor	5.58803	0.345752	0.794885	0.434972	0.663583	0.807659	2.92549	0.412696	1.11122	0.371388	0.710348	0.849342
EY04_00340	EY04_RS00340	-	101477	102196	+	hypothetical protein	2.99	0.965269	1.16361	0.82955	0.406793	0.614219	1.46883	0.808764	1.5655	0.516617	0.605424	NA
EY04_00345	EY04_RS00345	-	102278	102469	+	hypothetical protein	5.23725	1.12546	0.942731	1.19383	0.232543	0.431981	2.05347	0.286273	1.36016	0.21047	0.833301	NA
EY04_00350	EY04_RS00350	-	102482	103033	-	hypothetical protein	10.3488	0.152771	0.586926	0.260291	0.794639	0.890333	3.86385	-0.968493	0.953862	-1.01534	0.309944	0.555397
EY04_00355	EY04_RS00355	-	103169	103633	-	hypothetical protein	1.20787	0.133971	1.46025	0.0917454	0.9269	NA	0.385627	-1.14761	2.82645	-0.406025	0.684724	NA
EY04_00360	EY04_RS00360	-	103617	104480	-	hypothetical protein	0.814989	-0.369883	1.54935	-0.238735	0.811311	NA	0.462478	0.0394345	2.45884	0.0160378	0.987204	NA
EY04_00370	EY04_RS00370	-	104910	105623	+	transcriptional regulator	3.79712	-1.93306	0.832368	-2.32236	0.0202135	0.076757	1.81018	-2.74273	1.46137	-1.87683	0.0605416	NA
EY04_00375	EY04_RS00375	-	105713	106243	+	RNA polymerase sigma70	3.60732	-1.87263	0.863954	-2.16751	0.0301958	0.10354	1.64903	-2.41772	1.47117	-1.6434	0.1003	NA
EY04_00380	EY04_RS00380	-	106363	106590	+	RebB like protein	2.0662	-1.10579	1.13963	-0.970304	0.331895	NA	0.721762	-3.80024	2.27539	-1.67015	0.0948897	NA
EY04_00385	EY04_RS00385	-	106609	107316	+	hypothetical protein	7.9171	-1.23179	0.596565	-2.0648	0.0389418	0.125343	3.46413	-2.37	1.04029	-2.27822	0.0227134	0.0951064
EY04_00390	EY04_RS00390	-	107418	108056	+	hypothetical protein	29.7496	-2.72991	0.367947	-7.41931	1.1773e-13	3.02782e-12	13.4082	-5.96434	0.993703	-6.00214	1.95e-09	4.46e-08
EY04_00395	EY04_RS00395	-	108091	108555	+	hypothetical protein	14.0707	-1.8888	0.762094	-2.47843	0.0131962	0.0555309	6.46292	-3.41509	1.04097	-3.28069	0.00103553	0.00730127
EY04_00400	EY04_RS00400	-	108640	108954	+	R body protein RebB-like protein	88.8214	-3.49023	0.271649	-12.8483	8.79189e-38	8.31775e-36	42.6444	-6.33043	0.672856	-9.4083	5.04e-21	2.59e-19
EY04_00405	EY04_RS00405	-	109005	109316	+	R body protein RebB-like protein	188.035	-3.82958	0.345561	-11.0822	1.53062e-28	9.42931e-27	91.6032	-7.8206	0.749392	-10.4359	1.7e-25	1.08e-23
EY04_00410	EY04_RS00410	gabD	109781	111223	+	succinate-semialdehyde dehydrogenase	236.761	1.6717	0.236298	7.07452	1.49967e-12	3.59513e-11	107.494	1.42839	0.324532	4.40138	1.08e-05	0.000128719
EY04_00415	EY04_RS00415	-	111410	112687	+	4-aminobutyrate aminotransferase	142.561	2.28843	0.346612	6.60226	4.04934e-11	8.54717e-10	52.1752	1.65819	0.40335	4.11103	3.94e-05	0.000417954
EY04_00420	EY04_RS00420	-	112827	114041	+	histidine kinase	41.1417	0.156147	0.350235	0.445836	0.655716	0.80217	17.2441	-0.43015	0.511544	-0.840885	0.400412	0.642688
EY04_00425	EY04_RS00425	-	114232	115224	-	diguanylate cyclase	9.42184	-0.944078	0.601188	-1.57035	0.116333	0.271872	7.91429	0.470225	0.740686	0.634851	0.525526	0.727415
EY04_00430	EY04_RS00430	-	115473	116657	-	aminotransferase	38.7855	0.0281916	0.330067	0.0854116	0.931934	0.966788	24.1607	0.533115	0.458728	1.16216	0.245171	0.481402
EY04_00435	EY04_RS00435	-	116803	118722	+	diguanylate cyclase	36.8349	0.218239	0.381506	0.572046	0.567291	0.741917	13.4463	-0.875427	0.569973	-1.53591	0.12456	0.31491
EY04_00440	EY04_RS00440	-	119094	119276	+	hypothetical protein	2.39061	1.85299	1.35216	1.37039	0.170564	0.351267	2.96068	3.27092	1.45704	2.24491	0.024774	0.101259
EY04_00445	EY04_RS00445	-	119431	120441	+	ABC transporter permease	8.28576	0.90918	0.723101	1.25733	0.208633	0.399905	30.657	4.23979	0.719426	5.89329	3.79e-09	8.36e-08
EY04_00455	EY04_RS00450	-	120583	121401	+	sulfate ABC transporter permease	3.0395	1.19236	1.16643	1.02223	0.306672	0.516941	2.22583	1.908	1.44947	1.31635	0.188058	NA
EY04_00460	EY04_RS00455	-	121415	122287	+	sulfate ABC transporter permease	4.65136	1.09033	0.957319	1.13894	0.254728	0.458096	4.50725	2.32285	1.12848	2.05839	0.039553	0.142442
EY04_00465	EY04_RS00460	-	122291	123280	+	sulfate ABC transporter ATP-binding protein	15.7414	0.320691	0.513546	0.624463	0.532323	0.715255	8.18706	0.418889	0.724168	0.578442	0.562966	0.755062
EY04_00470	EY04_RS00465	-	123401	123925	-	membrane protein	8.38937	0.760596	0.693222	1.09719	0.272559	0.478626	3.23962	0.0661255	1.04033	0.063562	0.949319	0.975821
EY04_00475	EY04_RS00470	-	124028	124714	+	Crp/Fnr family transcriptional regulator	6.51013	0.823627	0.784337	1.05009	0.293675	0.502665	4.12065	1.27067	1.01175	1.25591	0.209147	0.440478
EY04_00480	EY04_RS00475	-	124824	125828	-	AraC family transcriptional regulator	8.73337	1.79452	0.813554	2.20578	0.0273995	0.0967345	3.90628	1.56787	1.06522	1.47187	0.141056	0.342349
EY04_00485	EY04_RS00480	-	125929	127002	+	fatty acid desaturase	0.310786	0.0750378	1.97299	0.0380325	0.969662	NA	0.0757134	-0.216582	4.04648	-0.0535236	0.957315	NA
EY04_00490	EY04_RS00485	-	127260	128870	-	arylsulfatase	0.84261	1.53308	1.55329	0.986992	0.323647	NA	0.667325	2.16236	2.29105	0.943829	0.345257	NA
EY04_00495	EY04_RS00490	-	128885	129712	-	ABC transporter ATP-binding protein	1.07873	-0.223669	1.49049	-0.150064	0.880714	NA	0.666242	0.102254	2.17543	0.047004	0.96251	NA
EY04_00500	EY04_RS00495	-	129709	131304	-	ABC transporter permease	0.72794	1.32966	1.59348	0.834437	0.404035	NA	0.238006	0.309658	3.324	0.0931583	0.925778	NA
EY04_00505	EY04_RS00500	-	131696	132718	+	nitrate ABC transporter substrate-binding protein	0.254792	-0.148203	2.43912	-0.0607609	0.95155	NA	1.93919	3.59767	1.62195	2.21812	0.0265468	NA
EY04_00510	EY04_RS00505	-	132818	133738	-	transcriptional regulator	1.41976	0.462101	1.47038	0.314273	0.753314	NA	1.82713	2.36081	1.73053	1.36421	0.172502	NA
EY04_00515	EY04_RS00510	-	133922	134827	+	taurine dioxygenase	1.47977	0.560134	1.40166	0.399622	0.689435	NA	0.880555	0.972909	2.00282	0.485769	0.627131	NA
EY04_00520	EY04_RS00515	-	135055	136671	-	phosphonate monoester hydrolase	0.580849	0.971659	1.67497	0.580107	0.561843	NA	0.706544	2.21621	2.08481	1.06303	0.28777	NA
EY04_00525	EY04_RS00520	-	136894	137838	-	transcriptional regulator	1.21687	0.610745	1.50839	0.4049	0.685551	NA	3.53955	3.49253	1.46726	2.38031	0.017298	0.0765876
EY04_00530	EY04_RS00525	-	137994	140363	+	TonB-dependent receptor	7.26258	-0.21814	0.646711	-0.337307	0.735886	0.857427	4.22809	0.108479	0.931029	0.116515	0.907244	0.955368
EY04_00535	EY04_RS00530	-	140454	141122	-	hypothetical protein	9.97125	0.871192	0.665821	1.30845	0.190721	0.378037	7.65874	1.65172	0.811812	2.0346	0.0418906	0.148156
EY04_00545	EY04_RS00535	-	141765	142433	-	hypothetical protein	5.79961	-0.568417	0.804425	-0.706613	0.479807	0.674098	1.91211	-4.21208	1.68636	-2.49774	0.0124988	NA
EY04_00550	EY04_RS00540	-	143376	143822	-	hypothetical protein	2.98204	-1.01789	0.949989	-1.07148	0.283955	0.492642	1.03168	-4.28725	1.95499	-2.19298	0.0283091	NA
EY04_00560	EY04_RS00550	-	149969	150706	-	hypothetical protein	6.05108	-1.99106	0.675731	-2.94653	0.00321357	0.0176065	3.01945	-2.09132	1.112	-1.88068	0.0600152	0.189828
EY04_00565	EY04_RS00555	-	150696	152738	-	type IV secretion protein Rhs	35.1108	-3.34567	0.44262	-7.55877	4.06894e-14	1.1112e-12	17.5187	-4.18204	0.6423	-6.51104	7.46e-11	1.97e-09
EY04_00570	EY04_RS00560	-	152873	153391	-	hypothetical protein	383.876	-6.12608	0.291183	-21.0386	2.90888e-98	8.5618e-96	197.306	-6.99765	0.471596	-14.8382	8.29e-50	1.79e-47
EY04_00575	EY04_RS00565	-	153704	154933	-	MFS transporter	8.60121	0.59405	0.673961	0.881431	0.378085	0.586895	6.36654	1.34949	0.842755	1.60129	0.109313	0.288255
EY04_00580	EY04_RS00570	-	154920	155381	-	dCMP deaminase	0.910903	-0.0380029	1.55581	-0.0244264	0.980512	NA	0.549058	0.128476	2.27781	0.0564033	0.95502	NA
EY04_00585	EY04_RS00575	-	155403	156062	-	ankyrin	1.83844	1.38518	1.35644	1.02119	0.307163	NA	0.770084	1.11453	2.06752	0.539064	0.589843	NA
EY04_00590	EY04_RS00580	-	156172	157029	+	LysR family transcriptional regulator	4.82879	-0.322105	0.868727	-0.370778	0.710803	0.841587	2.10718	-1.30659	1.39182	-0.938761	0.347853	NA
EY04_00595	EY04_RS00585	-	157417	158238	+	energy transducer TonB	0.43644	0.590261	1.7741	0.332711	0.739353	NA	1.13859	2.89657	1.80031	1.60893	0.107631	NA
EY04_00600	EY04_RS00590	-	158302	159027	+	biopolymer transporter ExbB	0.798932	1.47382	1.55098	0.950249	0.341986	NA	1.13859	2.89657	1.80031	1.60893	0.107631	NA
EY04_00605	EY04_RS00595	-	159029	159430	+	biopolymer transporter ExbD	1.9602	-0.645843	1.32911	-0.485923	0.627022	NA	0.899749	-1.0758	2.11439	-0.508796	0.610895	NA
EY04_00610	EY04_RS00600	-	159783	160364	+	alpha/beta hydrolase	3.79008	-0.213791	0.886024	-0.241293	0.809328	0.900196	8.25874	2.75314	0.916469	3.00407	0.00266392	0.0163014
EY04_00615	EY04_RS00605	-	160421	161353	+	Fis family transcriptional regulator	2.26318	0.353369	1.19471	0.295779	0.767399	0.876035	4.04487	2.72898	1.30297	2.09444	0.0362211	0.133499
EY04_00620	EY04_RS00610	-	161716	162498	+	methionine ABC transporter substrate-binding protein	4.17274	-1.9097	0.855677	-2.2318	0.0256283	0.0921784	10.5129	2.39976	0.82764	2.89952	0.00373738	0.0216406
EY04_00630	EY04_RS00615	-	163076	163741	+	polar amino acid ABC transporter permease	1.48157	0.915378	1.43896	0.636139	0.524686	NA	0.935767	1.37885	1.97838	0.696959	0.485829	NA
EY04_00635	EY04_RS00620	-	163722	164381	+	glutamine ABC transporter permease	0.833745	-0.387152	1.63575	-0.236681	0.812904	NA	1.3948	2.11538	1.76629	1.19764	0.231059	NA
EY04_00640	EY04_RS00625	-	164378	165160	+	glutamine ABC transporter ATP-binding protein	1.797	-0.264589	1.26214	-0.209635	0.833953	NA	3.56682	2.52137	1.30229	1.93611	0.052854	0.173813
EY04_00645	EY04_RS00630	-	165157	166038	+	glutamine ABC transporter substrate-binding protein	6.35209	-1.13469	0.663383	-1.71046	0.0871805	0.224215	8.33336	1.45678	0.773931	1.88231	0.0597936	0.189562
EY04_00650	EY04_RS00635	-	166160	167356	-	ATP-binding protein	10.9	0.674458	0.60389	1.11685	0.264057	0.469598	6.18043	0.871254	0.810454	1.07502	0.282366	0.528424
EY04_00655	EY04_RS00640	-	167595	168689	+	RND transporter	30.6486	-0.314723	0.416897	-0.754919	0.450298	0.649943	14.2292	-0.601159	0.553529	-1.08605	0.277458	0.521733
EY04_00660	EY04_RS00645	-	168686	169756	+	RND transporter	9.27855	0.37926	0.615216	0.616466	0.537587	0.720294	5.07329	0.600351	0.878329	0.683515	0.494282	0.710499
EY04_00665	EY04_RS00650	-	169753	172818	+	ACR family transporter	24.6239	1.09228	0.457596	2.38699	0.0169869	0.0675651	9.30229	0.50295	0.699278	0.719241	0.471993	0.697545
EY04_00670	EY04_RS00655	-	172946	173572	-	methyltransferase	3.62045	0.595894	0.999365	0.596273	0.550993	0.730745	1.58169	0.376688	1.48035	0.254459	0.799141	NA
EY04_00675	EY04_RS00660	-	173768	174412	-	ABC transporter permease	1.79647	-0.296757	1.30809	-0.226863	0.82053	NA	1.56551	0.964337	1.5516	0.62151	0.534264	NA
EY04_00680	EY04_RS00665	-	174402	175550	-	ABC transporter	1.17595	-0.0798325	1.52502	-0.0523484	0.958251	NA	1.39918	1.80127	1.70671	1.0554	0.291241	NA
EY04_00685	EY04_RS00670	-	175552	176361	-	methionine ABC transporter substrate-binding protein	1.23805	2.12185	1.50274	1.41199	0.157953	NA	0.824866	2.44029	1.99819	1.22124	0.221993	NA
EY04_00690	EY04_RS00675	-	176488	177843	-	N5,N10-methylene tetrahydromethanopterin reductase""	2.85107	-1.14924	0.972848	-1.18131	0.237479	0.437926	2.37304	0.44391	1.31038	0.338765	0.734787	NA
EY04_00695	EY04_RS00680	-	177843	179048	-	acyl-CoA dehydrogenase	1.11479	0.343186	1.46729	0.233892	0.815069	NA	2.3672	2.81807	1.54966	1.81851	0.0689864	NA
EY04_00700	EY04_RS00685	-	179073	180314	-	monooxygenase	1.8554	1.1341	1.42268	0.797157	0.42536	NA	4.71698	3.85106	1.40161	2.7476	0.00600326	0.0315166
EY04_00705	EY04_RS00690	-	181006	181767	-	amino acid ABC transporter ATP-binding protein	9.49687	0.165748	0.616394	0.268899	0.788007	0.886571	3.50883	-0.726087	0.977742	-0.742616	0.457714	0.687566
EY04_00710	EY04_RS00695	-	181772	182437	-	amino acid ABC transporter permease	13.5606	-0.248115	0.491342	-0.504973	0.613577	0.773432	7.72718	0.0722809	0.694955	0.104008	0.917163	0.960413
EY04_00715	EY04_RS00700	-	182488	183285	-	cystine transporter subunit	31.8816	0.496059	0.392456	1.26399	0.206234	0.396639	15.0638	0.266491	0.524377	0.508204	0.61131	0.789189
EY04_00720	EY04_RS00705	-	183637	184632	-	cysteine desulfhydrase	19.4835	-0.305674	0.41936	-0.728907	0.466059	0.662867	9.79961	-0.372977	0.618921	-0.602625	0.546758	0.743039
EY04_00725	EY04_RS00710	-	184824	185750	+	serine acetyltransferase	9.845	1.92072	0.808103	2.37683	0.0174623	0.0689897	9.76493	3.05681	0.892198	3.42615	0.000612191	0.00475193
EY04_00730	EY04_RS00715	-	186120	188123	+	choline transporter	11.8906	0.380114	0.558374	0.680752	0.496029	0.687947	6.05224	0.339682	0.818413	0.41505	0.678106	0.828497
EY04_00735	EY04_RS00720	-	188239	188496	-	hypothetical protein	5.71896	0.759051	0.845987	0.897237	0.369593	0.579902	2.39151	0.241558	1.20315	0.200772	0.840877	NA
EY04_00740	EY04_RS00725	-	188549	189037	-	DoxX family protein	0.916371	-0.785874	1.63187	-0.481579	0.630105	NA	0.697985	0.505235	2.15024	0.234967	0.814235	NA
EY04_00745	EY04_RS00730	-	189094	189834	-	3-ketoacyl-ACP reductase	0.832942	-0.27338	1.57004	-0.174123	0.861769	NA	0.856663	1.196	1.9208	0.622659	0.533509	NA
EY04_00750	EY04_RS00735	-	189963	190853	+	transcriptional regulator	2.10023	-1.15819	1.15272	-1.00475	0.315017	NA	1.07198	-1.00235	1.73369	-0.578163	0.563154	NA
EY04_00755	EY04_RS00740	-	190978	191160	+	hypothetical protein	1.50142	2.36126	1.3834	1.70686	0.0878486	NA	0.432042	1.48329	2.4641	0.601961	0.5472	NA
EY04_00760	EY04_RS00745	-	191157	191591	+	hypothetical protein	5.77346	0.420391	0.765625	0.549082	0.582949	0.75205	2.19119	-0.265981	1.21261	-0.219345	0.826381	NA
EY04_00765	EY04_RS00750	-	192160	193197	+	L-glyceraldehyde 3-phosphate reductase	11.73	-1.22976	0.51602	-2.38317	0.0171643	0.0680662	7.99996	-0.194041	0.687846	-0.282099	0.777868	0.888513
EY04_00770	EY04_RS00755	-	193327	193755	-	plasmid stabilization protein	7.9628	-0.00182161	0.646009	-0.00281979	0.99775	0.998315	4.66843	0.274703	0.896418	0.306445	0.759266	0.878098
EY04_00775	EY04_RS00760	-	193752	193997	-	plasmid stabilization protein	3.7461	0.676145	0.991899	0.681667	0.495449	0.687864	1.4851	-0.0678067	1.57794	-0.0429718	0.965724	NA
EY04_00780	EY04_RS00765	-	194137	194976	-	taurine dioxygenase	0.524855	0.863783	1.69705	0.50899	0.610759	NA	1.77078	3.51115	1.61877	2.16902	0.0300811	NA
EY04_00785	EY04_RS00770	-	195203	196042	-	taurine ABC transporter permease	0.920041	1.65283	1.61956	1.02054	0.30747	NA	0.777505	2.41109	2.01591	1.19603	0.231685	NA
EY04_00790	EY04_RS00775	tauB	196039	196833	-	taurine transporter ATP-binding subunit	0.765178	1.40663	1.55161	0.906566	0.364636	NA	0.862723	2.51536	1.96465	1.28031	0.200436	NA
EY04_00795	EY04_RS00780	tauA	196929	197906	-	taurine ABC transporter substrate-binding protein	5.87039	0.0135173	0.823072	0.016423	0.986897	0.993271	9.51708	2.44153	0.885537	2.75712	0.00583124	0.0308488
EY04_00800	EY04_RS00785	-	198129	199712	-	glutamate--cysteine ligase	33.8397	0.0178252	0.361806	0.0492672	0.960706	0.982971	33.0625	1.45801	0.494058	2.9511	0.00316643	0.0187634
EY04_00810	EY04_RS00795	-	200389	202713	-	transcription accessory protein	66.0383	-0.703167	0.306851	-2.29156	0.021931	0.0818243	44.8979	0.176334	0.381008	0.462809	0.643501	0.81344
EY04_00815	EY04_RS00800	-	203075	203815	+	chemotaxis protein CheY	47.6572	-0.853604	0.313866	-2.71964	0.00653529	0.0316353	23.2961	-1.03214	0.451276	-2.28716	0.0221863	0.0932475
EY04_00820	EY04_RS00805	-	203923	205236	+	ATPase	22.6054	0.24989	0.472076	0.529343	0.596568	0.761594	9.50833	-0.270278	0.660156	-0.409416	0.682234	0.831606
EY04_00825	EY04_RS00810	-	205315	206220	-	ribosomal protein S6 modification protein	13.9608	0.934944	0.587902	1.5903	0.111766	0.264477	5.91496	0.550759	0.837426	0.657681	0.510743	0.718107
EY04_00830	EY04_RS00815	-	206217	206699	-	ribosomal protein S6 modification protein	8.20743	0.666436	0.749841	0.888769	0.374127	0.584009	4.11523	0.623704	0.976671	0.638602	0.523082	0.725745
EY04_00835	EY04_RS00820	-	206919	207317	+	RNA-binding protein S4	23.0196	-0.0641389	0.39817	-0.161084	0.872027	0.936743	14.3218	0.431053	0.547375	0.78749	0.430995	0.666816
EY04_00840	EY04_RS00825	-	207433	208236	-	phosphoesterase	24.6842	1.12508	0.445293	2.5266	0.0115171	0.0498103	12.1902	1.02046	0.60254	1.69359	0.0903434	0.251984
EY04_00845	EY04_RS00830	-	208338	209240	+	molecular chaperone Hsp33	28.6698	0.0525733	0.3869	0.135883	0.891914	0.947345	14.8046	0.0452843	0.556072	0.0814359	0.935095	0.968263
EY04_00850	EY04_RS00835	-	209420	210961	+	hypothetical protein	88.238	-1.40811	0.267487	-5.26423	1.40778e-07	2.01578e-06	64.6508	-0.0766592	0.435032	-0.176215	0.860125	0.930542
EY04_00855	EY04_RS00840	-	211263	212468	+	toxin	5.2059	0.289411	0.788658	0.366967	0.713644	0.843571	2.31065	0.0738972	1.22091	0.0605262	0.951737	NA
EY04_00860	EY04_RS00845	-	212973	213659	+	hypothetical protein	24.7314	-0.392363	0.38274	-1.02514	0.305296	0.516222	7.76847	-3.8426	0.86096	-4.46316	8.08e-06	9.83e-05
EY04_00865	EY04_RS00850	-	213981	215156	+	hypothetical protein	11.1693	-0.257623	0.537217	-0.479552	0.631546	0.785049	5.6939	-0.192035	0.800529	-0.239885	0.81042	0.90484
EY04_00870	EY04_RS00855	-	215226	216350	+	polysaccharide deacetylase	3.55812	0.341396	0.989766	0.344926	0.73015	0.853184	1.83757	0.258105	1.3999	0.184374	0.85372	NA
EY04_00875	EY04_RS00860	-	216539	218473	+	ATP-dependent DNA helicase RecQ	13.4871	-0.219648	0.498569	-0.440557	0.659534	0.804562	6.74208	-0.328904	0.73727	-0.44611	0.655518	0.818996
EY04_00880	EY04_RS00865	-	218586	219818	+	3-hydroxyacyl-CoA dehydrogenase	10.6307	-0.553205	0.543706	-1.01747	0.308929	0.51811	6.91017	0.0574005	0.749604	0.0765745	0.938962	0.969338
EY04_00885	EY04_RS00870	-	219887	220318	+	thioesterase	11.4344	1.12102	0.647616	1.73099	0.0834541	0.218341	6.66484	1.39502	0.807835	1.72686	0.0841924	0.240997
EY04_00890	EY04_RS00875	-	220445	220927	-	hypothetical protein	6.81803	-0.754386	0.673566	-1.11999	0.262719	0.467703	6.65817	0.938285	0.853529	1.0993	0.271637	0.513503
EY04_00895	EY04_RS00880	-	221277	223625	-	CbbBc protein	213.435	-2.10555	0.377637	-5.57559	2.46689e-08	3.86674e-07	134.033	-1.02063	0.429327	-2.37728	0.0174408	0.0770614
EY04_00900	EY04_RS00885	-	223622	224461	-	iron ABC transporter substrate-binding protein	89.0728	-1.99301	0.46366	-4.29844	1.72005e-05	0.000174911	55.3379	-0.932374	0.51775	-1.80082	0.0717316	0.215292
EY04_00905	EY04_RS00890	-	224556	225443	-	LysR family transcriptional regulator	4.51406	-1.56042	0.805329	-1.93761	0.0526702	0.156504	2.58026	-0.946765	1.11546	-0.848765	0.396012	NA
EY04_00910	EY04_RS00895	-	225582	226022	+	peptidoglycan-binding protein LysM	927.239	-0.99457	0.221248	-4.49528	6.94789e-06	7.70828e-05	383.349	-2.31327	0.354856	-6.5189	7.08e-11	1.91e-09
EY04_00915	EY04_RS00900	-	226142	226804	-	haloacid dehalogenase	21.297	-0.91654	0.403436	-2.27184	0.0230964	0.0852715	12.1506	-0.569724	0.581135	-0.980364	0.326906	0.573108
EY04_00920	EY04_RS00905	-	226894	227460	+	ADP-ribose diphosphatase	19.2098	1.25942	0.556952	2.26128	0.0237422	0.0868091	9.29939	1.20311	0.704537	1.70767	0.0876984	0.246561
EY04_00925	EY04_RS00910	-	227472	228299	+	adenosine-3'(2'),5'-bisphosphate nucleotidase""	17.6171	0.925799	0.503578	1.83844	0.065997	0.184513	10.1387	1.18739	0.660611	1.79741	0.0722705	0.216359
EY04_00930	EY04_RS00915	-	228453	228908	-	thioesterase	21.8229	-0.169855	0.416827	-0.407495	0.683644	0.822049	10.4461	-0.349169	0.613051	-0.56956	0.568976	0.758898
EY04_00935	EY04_RS00920	-	228960	230363	-	Fis family transcriptional regulator	24.7294	0.0903022	0.419694	0.215162	0.829641	0.910965	11.1153	-0.274666	0.611381	-0.449255	0.653248	0.817927
EY04_00940	EY04_RS00925	-	230360	232168	-	ATPase	8.4137	1.58925	0.808357	1.96603	0.0492955	0.149553	2.67136	0.59933	1.20345	0.498009	0.618477	NA
EY04_00945	EY04_RS00930	-	232298	232843	-	dTDP-4-dehydrorhamnose 3,5-epimerase""	29.334	0.26334	0.373897	0.70431	0.481239	0.675392	12.7314	-0.193995	0.563759	-0.34411	0.730763	0.861557
EY04_00950	EY04_RS00935	-	232910	233992	-	dTDP-glucose 4,6-dehydratase""	22.2061	0.201502	0.421971	0.477525	0.632989	0.785748	8.97742	-0.535583	0.638206	-0.8392	0.401357	0.643467
EY04_00955	EY04_RS00940	-	234216	237128	+	hypothetical protein	26.5521	0.136681	0.391758	0.34889	0.727172	0.851393	15.2271	0.433191	0.560665	0.772637	0.439737	0.672484
EY04_00960	EY04_RS00945	-	237449	238327	+	carbon-nitrogen hydrolase	3.08539	1.03403	1.15687	0.893813	0.371422	0.581327	1.57153	1.09428	1.55671	0.702948	0.482088	NA
EY04_00965	EY04_RS00950	-	238332	239438	+	agmatine deiminase	22.039	-0.293924	0.392657	-0.748552	0.454127	0.653148	13.3036	0.105917	0.588007	0.180129	0.857051	0.927683
EY04_00970	EY04_RS00955	-	239685	239885	+	hypothetical protein	1.71844	2.55677	1.42849	1.78984	0.0734798	NA	31.4314	7.72961	1.27717	6.05214	1.43e-09	3.29e-08
EY04_00975	EY04_RS00960	-	240467	242560	-	TonB-dependent receptor	11.6267	-1.00563	0.563836	-1.78355	0.0744966	0.200754	21.1196	2.09482	0.55681	3.76218	0.000168436	0.00152122
EY04_00980	EY04_RS00965	-	242816	243511	+	protein-disulfide isomerase	28.8541	0.970426	0.429414	2.25988	0.0238285	0.0869444	27.5868	2.15854	0.539651	3.99987	6.34e-05	0.000634662
EY04_00985	EY04_RS00970	-	243539	243934	+	ketosteroid isomerase	24.9501	0.205211	0.401661	0.510907	0.609416	0.770754	16.9833	0.877729	0.53368	1.64467	0.100037	0.271215
EY04_00990	EY04_RS00975	-	244171	245475	+	membrane protein	19.5774	-0.374952	0.471205	-0.79573	0.426189	0.631593	10.5024	-0.226834	0.67411	-0.336494	0.736499	0.864506
EY04_00995	EY04_RS00980	-	245659	246048	-	cytochrome C	1.61872	-0.0923702	1.42013	-0.0650435	0.948139	NA	1.09336	0.513373	1.786	0.287442	0.773774	NA
EY04_01000	EY04_RS00985	-	246358	247824	+	cytochrome B558 subunit A	42.1831	0.815851	0.408123	1.99903	0.0456048	0.142239	23.1532	0.954632	0.515204	1.85292	0.0638939	0.199028
EY04_01005	EY04_RS00990	-	247865	249640	+	cytochrome C oxidase	13.6425	1.13355	0.642486	1.76432	0.0776788	0.207117	7.90524	1.38309	0.77428	1.7863	0.0740515	0.220313
EY04_01010	EY04_RS00995	-	249637	250329	+	cytochrome C oxidase subunit III	1.98618	1.32649	1.43666	0.923316	0.355843	NA	1.00695	1.32727	1.86938	0.710006	0.4777	NA
EY04_01015	EY04_RS01000	-	250334	251044	+	bb3-type cytochrome oxidase subunit IV	5.04735	1.97506	1.10552	1.78654	0.0740116	0.199956	3.10906	2.29521	1.3167	1.74315	0.081308	0.2354
EY04_01020	EY04_RS01005	-	251066	251383	+	cytochrome C oxidase subunit IV	2.34671	3.02234	1.33098	2.27076	0.0231614	0.0853926	2.52791	4.10244	1.50836	2.71979	0.00653232	NA
EY04_01025	EY04_RS01010	-	251415	251969	-	hypothetical protein	30.1495	0.43338	0.457772	0.946715	0.343784	0.554957	22.4326	1.23582	0.524038	2.35825	0.0183611	0.0803859
EY04_01030	EY04_RS01015	-	252339	252938	-	NAD(P)H:quinone oxidoreductase	14.8978	0.271519	0.496234	0.547159	0.58427	0.75297	6.13184	-0.238323	0.780334	-0.305411	0.760053	0.878773
EY04_01035	EY04_RS01020	-	253341	254135	-	hypothetical protein	2.87234	2.1235	1.29914	1.63454	0.102145	0.249524	1.00334	1.56283	1.86926	0.836073	0.403114	NA
EY04_01040	EY04_RS01025	-	254149	254976	-	acid phosphatase	0.950841	1.7199	1.50779	1.14068	0.254003	NA	0.194036	0.548458	3.53753	0.15504	0.87679	NA
EY04_01045	EY04_RS01030	-	255020	255871	-	structural protein MipA	1.62359	2.48022	1.36409	1.81823	0.0690294	NA	0.594335	1.86717	2.24495	0.831719	0.405568	NA
EY04_01050	EY04_RS01035	-	256018	257052	-	hypothetical protein	7.511	1.83307	0.916041	2.00108	0.0453839	0.141943	3.05895	1.16146	1.24953	0.929521	0.352619	0.597359
EY04_01055	EY04_RS01040	-	257369	258352	-	AraC family transcriptional regulator	53.9772	-0.60125	0.340077	-1.76798	0.0770637	0.20587	19.1688	-2.70284	0.555901	-4.86209	1.16e-06	1.67e-05
EY04_01060	EY04_RS01045	-	260776	261027	+	hypothetical protein	465.89	-1.45841	0.475723	-3.06568	0.00217177	0.0127765	195.488	-3.2629	0.420231	-7.76454	8.19e-15	3.04e-13
EY04_01065	EY04_RS01050	-	262286	263464	+	hypothetical protein	2611.37	-0.590863	0.272979	-2.1645	0.0304259	0.104132	858.578	-4.16419	0.336155	-12.3877	3.05e-35	4.1e-33
EY04_01070	EY04_RS01055	-	266156	266455	+	hypothetical protein	224.416	-0.720488	0.251716	-2.8623	0.00420578	0.0220517	73.6752	-5.86728	0.521786	-11.2446	2.46e-29	2.26e-27
EY04_01075	EY04_RS01060	-	267432	268412	-	integrase	19.3858	-0.651752	0.424328	-1.53596	0.124547	0.284664	8.75788	-1.2664	0.682552	-1.85539	0.0635403	0.198356
EY04_01080	EY04_RS01065	-	269320	270648	-	integrase	15.9672	0.174821	0.46753	0.373924	0.708461	0.840257	9.41975	0.506641	0.648132	0.781694	0.434394	0.667631
EY04_01090	EY04_RS01075	-	271095	272192	-	hypothetical protein	49.8465	-1.394	0.323518	-4.30889	1.64074e-05	0.000168136	21.4557	-2.74654	0.517536	-5.30696	1.11e-07	1.94e-06
EY04_01095	-	-	272209	272922	-	nuclease	34.455	-2.21237	0.344965	-6.41332	1.42382e-10	2.79386e-09	15.1829	-4.38658	0.714987	-6.13519	8.51e-10	2.02e-08
EY04_01100	EY04_RS01085	-	272919	273428	-	hypothetical protein	10.591	-1.88048	0.572344	-3.28557	0.00101775	0.00662411	4.74493	-3.55187	1.05248	-3.37475	0.000738819	0.00556439
EY04_01105	EY04_RS01090	-	273780	274610	-	methyltransferase	2.44147	0.22604	1.2439	0.181719	0.855803	0.927587	1.79763	1.00164	1.51722	0.660179	0.509139	NA
EY04_01110	EY04_RS01095	-	274965	276176	-	SAM-dependent methyltransferase	1.77924	1.30054	1.39126	0.934796	0.349893	NA	1.2461	1.85978	1.73483	1.07203	0.283708	NA
EY04_01115	EY04_RS01100	-	276262	276951	-	ABC transporter permease	4.45054	0.275177	0.868101	0.316988	0.751253	0.867358	2.84566	0.813443	1.14496	0.710454	0.477423	NA
EY04_01120	EY04_RS01105	-	276948	277643	-	ABC transporter permease	1.9593	2.75395	1.34443	2.04841	0.04052	NA	0.85797	2.53817	1.95416	1.29885	0.193994	NA
EY04_01125	EY04_RS01110	-	277722	278477	-	amino acid ABC transporter	48.4754	0.52415	0.333143	1.57335	0.115638	0.270605	20.8003	0.073669	0.49964	0.147444	0.882781	0.943912
EY04_01130	EY04_RS01115	-	278491	279264	-	amino acid transporter	16.0047	1.11851	0.535007	2.09065	0.0365592	0.11971	9.09025	1.36701	0.716215	1.90866	0.056306	0.181562
EY04_01135	EY04_RS01120	-	279830	281227	+	gamma-aminobutyrate transporter	51.7905	1.52956	0.442234	3.45872	0.000542752	0.00379855	36.3895	2.10896	0.447306	4.71482	2.42e-06	3.3e-05
EY04_01140	EY04_RS01125	-	281423	281821	-	hypothetical protein	4.83407	-0.894919	0.779381	-1.14824	0.250868	0.452845	3.3026	-0.0358186	1.02999	-0.0347756	0.972259	0.986773
EY04_01145	EY04_RS01130	-	281926	282891	-	alpha/beta hydrolase	16.4955	0.308118	0.480827	0.640809	0.521647	0.706644	6.14298	-0.706924	0.763898	-0.925416	0.354749	0.598614
EY04_01150	EY04_RS01135	-	283241	283699	+	hypothetical protein	1.05431	-0.416113	1.52807	-0.272313	0.785381	NA	0.454627	-1.24273	2.70528	-0.459373	0.645967	NA
EY04_01160	EY04_RS01145	-	283966	284238	-	iron transporter	8.47613	-1.06297	0.592814	-1.79309	0.0729584	0.198336	3.5062	-2.18299	1.06755	-2.04486	0.0408684	0.145867
EY04_01165	EY04_RS01150	-	284235	285302	-	adenine glycosylase	17.9449	0.850708	0.540355	1.57435	0.115406	0.270605	8.33936	0.674265	0.701667	0.960948	0.336579	0.581154
EY04_01170	EY04_RS01155	-	285299	287527	-	cell envelope biogenesis protein AsmA	55.2327	0.790199	0.323322	2.444	0.0145254	0.0594736	23.0507	0.294023	0.467789	0.628537	0.529653	0.729924
EY04_01175	EY04_RS01160	-	287596	288006	-	acetyltransferase	2.05213	-0.349463	1.25793	-0.277807	0.781161	NA	1.22357	0.15626	1.70215	0.0918017	0.926856	NA
EY04_01180	EY04_RS01165	-	288396	290057	+	MFS transporter	43.2733	1.22311	0.43108	2.83731	0.00454949	0.0234552	49.4809	2.68095	0.440934	6.08015	1.2e-09	2.78e-08
EY04_01185	EY04_RS01170	-	290321	290914	+	imidazoleglycerol-phosphate dehydratase	50.1334	0.43556	0.388881	1.12004	0.262699	0.467703	23.5049	0.167903	0.453871	0.369936	0.71143	0.849928
EY04_01190	EY04_RS01175	hisH	290914	291552	+	imidazole glycerol phosphate synthase	21.4451	1.08126	0.579444	1.86604	0.0620362	0.176229	13.0206	1.40008	0.695026	2.01443	0.043964	0.153358
EY04_01195	EY04_RS01180	-	291553	291816	+	1-(5-phosphoribosyl)-5-[(5- phosphoribosylamino)methylideneamino] imidazole-4-carboxamide isomerase	7.57671	0.130073	0.667599	0.194837	0.845521	0.920207	4.12217	0.149787	0.954472	0.156932	0.875299	0.939205
EY04_01200	EY04_RS01185	-	291912	292661	+	1-(5-phosphoribosyl)-5-[(5- phosphoribosylamino)methylideneamino] imidazole-4-carboxamide isomerase	18.8924	0.325005	0.571537	0.568651	0.569593	0.743276	9.31223	0.205744	0.675085	0.304768	0.760543	0.879104
EY04_01205	EY04_RS01190	-	292747	293517	+	imidazole glycerol phosphate synthase	25.6651	0.430031	0.42774	1.00536	0.314726	0.525657	14.5857	0.609298	0.600715	1.01429	0.310445	0.555397
EY04_01210	EY04_RS01195	-	293581	294336	+	amino acid ABC transporter substrate-binding protein	17.3493	1.50781	0.562401	2.68102	0.00733982	0.03468	8.28015	1.38649	0.749545	1.84978	0.0643456	0.199712
EY04_01215	EY04_RS01200	-	294409	295167	-	polysaccharide deacetylase	4.92874	0.52278	0.841489	0.621256	0.534431	0.716814	2.89904	0.890189	1.12457	0.791583	0.428604	0.66466
EY04_01220	EY04_RS01205	-	295331	296641	-	peptidase S41	49.2525	0.445399	0.30865	1.44306	0.149004	0.320698	41.6549	1.51795	0.405015	3.74788	0.000178337	0.00158735
EY04_01225	EY04_RS01210	-	296673	297959	-	peptidase M23	51.5371	-0.0606178	0.300283	-0.201869	0.840019	0.916668	30.9606	0.371617	0.422694	0.879163	0.379313	0.62227
EY04_01230	EY04_RS01215	-	298096	299625	-	phosphoglycerate mutase	37.6415	-0.440213	0.312402	-1.40912	0.158799	0.334519	22.8803	0.0888698	0.456297	0.194763	0.845578	0.922449
EY04_01235	EY04_RS01220	-	299777	300190	+	sulfurtransferase	8.08759	-0.17743	0.650846	-0.272614	0.78515	0.884295	4.86833	0.166546	0.895364	0.18601	0.852437	0.926555
EY04_01240	EY04_RS01225	-	300192	300446	+	glutaredoxin	6.75007	-0.084227	0.682752	-0.123364	0.901819	0.953279	4.23687	0.368503	0.9415	0.3914	0.695502	0.84007
EY04_01245	EY04_RS01230	-	300503	300985	+	preprotein translocase subunit SecB	57.1048	-1.03536	0.292707	-3.53719	0.000404407	0.00297576	22.2342	-3.07593	0.535305	-5.74612	9.13e-09	1.9e-07
EY04_01250	EY04_RS01235	-	301187	301642	-	rRNA methylase	3.74166	-0.372166	0.924718	-0.402464	0.687343	0.824931	1.15768	-2.27093	1.81716	-1.24971	0.211404	NA
EY04_01255	EY04_RS01240	-	301641	302081	+	hypothetical protein	4.86599	1.91841	1.12666	1.70273	0.088618	0.226811	1.53232	1.05482	1.60645	0.656615	0.511428	NA
EY04_01260	EY04_RS01245	glnG	303013	304449	-	nitrogen regulation protein NR(I)	14.2168	0.950859	0.578163	1.64462	0.100048	0.245965	8.17654	1.21864	0.768705	1.58532	0.112893	0.294219
EY04_01265	EY04_RS01250	-	304446	305531	-	histidine kinase	7.76489	0.569351	0.70943	0.802546	0.422237	0.629095	3.49384	0.251815	1.03475	0.243358	0.807728	0.904044
EY04_01270	EY04_RS01255	-	305890	306159	-	hypothetical protein	1.45351	0.53271	1.41354	0.376861	0.706277	NA	1.11517	1.41836	1.89976	0.746597	0.455307	NA
EY04_01280	EY04_RS01260	-	306393	307508	+	6-O-methylguanine DNA methyltransferase	5.12554	3.07966	1.252	2.45979	0.0139017	0.05758	2.81672	3.15097	1.462	2.15525	0.0311423	NA
EY04_01285	EY04_RS01265	-	307480	307995	-	hypothetical protein	1.26188	0.642413	1.43344	0.448162	0.654036	NA	0.344155	-0.54213	2.91469	-0.185999	0.852445	NA
EY04_01290	EY04_RS01270	-	308084	308626	-	chorismate mutase	2.02319	-0.448544	1.25384	-0.357737	0.72054	NA	1.27841	-0.0484901	1.66754	-0.0290789	0.976802	NA
EY04_01295	EY04_RS01275	-	308713	310746	-	hypothetical protein	4.40385	-0.102746	0.913686	-0.112452	0.910465	0.956693	1.76905	-1.12168	1.47964	-0.758073	0.448408	NA
EY04_01300	EY04_RS01280	glnA	310908	312314	-	glutamine synthetase	218.136	-1.68272	0.220339	-7.63695	2.22435e-14	6.26841e-13	117.786	-1.41137	0.302115	-4.67163	2.99e-06	4.01e-05
EY04_01305	EY04_RS01285	-	312646	314100	+	tRNA s(4)U8 sulfurtransferase	126.453	-1.49169	0.228554	-6.52663	6.72651e-11	1.38128e-09	114.817	0.45966	0.360074	1.27657	0.201753	0.431512
EY04_01310	EY04_RS01290	-	314240	316060	+	GTP-binding protein TypA	348.814	-2.43987	0.195414	-12.4856	8.94176e-36	7.76614e-34	249.007	-0.655761	0.377315	-1.73797	0.0822162	0.237073
EY04_01315	EY04_RS01295	-	316333	316776	-	Fe-S-oxidoreductase	1.35913	0.790788	1.41437	0.55911	0.576086	NA	0.500334	0.237573	2.38829	0.0994742	0.920762	NA
EY04_01320	EY04_RS01300	-	317042	319492	+	maltodextrin phosphorylase	41.5497	-0.109685	0.321968	-0.340671	0.733351	0.855603	25.2248	0.308001	0.452427	0.680774	0.496015	0.711165
EY04_01325	EY04_RS01305	-	319691	320701	+	fructose 1,6-bisphosphatase""	55.9016	-0.393363	0.288205	-1.36487	0.172294	0.353666	31.1529	-0.179918	0.429551	-0.418851	0.675325	0.827382
EY04_01330	EY04_RS01310	-	320705	321307	+	hypothetical protein	5.39436	1.28232	0.941271	1.36233	0.173093	0.354894	3.61377	1.71743	1.14962	1.49391	0.1352	0.332824
EY04_01335	EY04_RS01315	-	321447	321779	-	plasmid stabilization protein	6.32253	-1.22246	0.645894	-1.89267	0.0584017	0.168376	2.88216	-1.8994	1.08845	-1.74505	0.0809762	0.234913
EY04_01340	EY04_RS01320	-	321776	322048	-	prevent-host-death protein	13.2537	-0.919563	0.483427	-1.90217	0.0571485	0.165721	4.55787	-3.8381	1.11386	-3.44577	0.000569431	0.00448466
EY04_01345	EY04_RS01325	-	322139	324019	-	chemotaxis protein	3.05509	0.132012	1.01396	0.130194	0.896413	0.950019	2.75481	1.42333	1.24116	1.14678	0.251473	NA
EY04_01350	EY04_RS01330	-	324315	324569	+	hypothetical protein	9.46361	-0.693404	0.609284	-1.13806	0.255094	0.458598	8.90419	0.897685	0.784016	1.14498	0.252216	0.488116
EY04_01355	EY04_RS01335	-	324606	325175	+	lipocalin	16.1206	-0.767164	0.505062	-1.51895	0.128775	0.29032	14.7125	0.797512	0.610612	1.30609	0.191523	0.419249
EY04_01360	EY04_RS01340	-	325218	326582	-	N-formimino-L-glutamate deiminase	16.176	-0.11312	0.57214	-0.197714	0.843269	0.918353	8.54919	-0.066745	0.663798	-0.10055	0.919908	0.962351
EY04_01365	EY04_RS01345	-	326690	327439	+	histidine utilization repressor	10.6806	0.622318	0.624108	0.997132	0.318701	0.529303	5.04583	0.456824	0.85413	0.534841	0.59276	0.775615
EY04_01370	EY04_RS01350	-	327449	328021	+	hypothetical protein	15.181	0.140966	0.479845	0.293775	0.76893	0.876842	8.09281	0.147626	0.695247	0.212335	0.831845	0.916519
EY04_01375	EY04_RS01355	-	328505	330187	+	urocanate hydratase	41.5508	-1.91023	0.365147	-5.2314	1.68232e-07	2.38314e-06	30.481	-0.314525	0.415623	-0.756754	0.449197	0.681146
EY04_01380	EY04_RS01360	-	330305	331768	+	sulfonate ABC transporter substrate-binding protein	8.24031	-0.383753	0.711287	-0.53952	0.589528	0.756435	5.63342	0.464251	0.863758	0.537478	0.590937	0.77488
EY04_01385	EY04_RS01365	-	331843	332811	+	histidine ABC transporter substrate-binding protein	9.24535	0.0213786	0.685959	0.031166	0.975137	0.987224	6.20196	0.736269	0.800159	0.920154	0.357492	0.60165
EY04_01390	EY04_RS01370	-	332883	333734	+	ABC transporter permease	12.2779	0.802755	0.610418	1.31509	0.18848	0.374837	7.06864	1.03433	0.765925	1.35043	0.176877	0.398051
EY04_01400	EY04_RS01380	-	334661	336184	+	histidine ammonia-lyase	17.9994	1.31551	0.525201	2.50478	0.0122528	0.052351	8.40234	1.10992	0.715251	1.55179	0.120712	0.30844
EY04_01405	EY04_RS01385	-	336343	337875	+	histidine ammonia-lyase	11.7182	0.496007	0.595003	0.83362	0.404495	0.612115	7.73439	1.0899	0.776883	1.40292	0.160642	0.371268
EY04_01410	EY04_RS01390	proY	338030	339439	+	proline-specific permease	7.61948	1.47547	0.807222	1.82784	0.0675742	0.187757	2.15999	0.312918	1.31739	0.237529	0.812247	NA
EY04_01415	EY04_RS01395	-	339456	340661	+	imidazolonepropionase	4.43458	2.83806	1.26096	2.25071	0.024404	0.0884352	1.63892	2.31475	1.62148	1.42755	0.15342	NA
EY04_01420	EY04_RS01400	-	340672	341475	+	N-formylglutamate amidohydrolase	7.24437	0.839374	0.763416	1.0995	0.271551	0.477807	2.66876	0.0379235	1.17227	0.0323505	0.974193	NA
EY04_01425	EY04_RS01405	-	341731	342702	+	proline iminopeptidase	48.296	-0.351777	0.330386	-1.06474	0.286991	0.495755	22.2619	-0.752907	0.472273	-1.59422	0.110887	0.29075
EY04_01430	EY04_RS01410	-	342699	343136	+	D-tyrosyl-tRNA(Tyr) deacylase	13.0596	0.274507	0.538332	0.50992	0.610107	0.771076	5.57069	-0.34302	0.801775	-0.427826	0.668778	0.82551
EY04_01435	EY04_RS01415	-	343414	345207	+	glucan biosynthesis protein G	99.9002	0.518268	0.299894	1.72817	0.0839576	0.219207	58.5127	0.783076	0.465983	1.68048	0.0928638	0.257351
EY04_01440	EY04_RS01420	-	345200	347770	+	glucosyltransferase MdoH	89.8537	0.416083	0.332984	1.24956	0.211461	0.404448	39.8185	0.0102443	0.456381	0.0224469	0.982092	0.990297
EY04_01445	EY04_RS01425	-	348140	348937	+	amino acid ABC transporter substrate-binding protein	16.1501	-1.20369	0.428429	-2.80953	0.00496138	0.0252987	16.4327	0.838468	0.531943	1.57624	0.114972	0.298192
EY04_01450	EY04_RS01430	-	349087	350049	+	ABC transporter permease	3.74934	-0.854309	0.837349	-1.02026	0.307607	0.517538	2.55703	0.0397507	1.13603	0.0349908	0.972087	NA
EY04_01455	EY04_RS01435	-	350042	350776	+	peptide ABC transporter ATP-binding protein	3.28054	-0.593129	0.914942	-0.64827	0.51681	0.703773	4.26486	1.61133	1.03967	1.54984	0.12118	0.309098
EY04_01460	EY04_RS01440	-	350896	352812	-	chemotaxis protein	23.3239	1.8463	0.536536	3.44115	0.000579244	0.00402097	10.4577	1.55766	0.688273	2.26315	0.0236265	0.0978684
EY04_01465	EY04_RS01445	-	352980	353687	-	16S rRNA methyltransferase	10.9331	0.398149	0.584431	0.68126	0.495707	0.687947	5.80002	0.426791	0.797846	0.534929	0.592699	0.775615
EY04_01470	EY04_RS01450	-	353684	354478	-	twin-arginine protein translocation system subunit TatC	19.6555	1.18295	0.502374	2.35472	0.0185365	0.0717542	9.14194	0.991187	0.687339	1.44206	0.149284	0.355193
EY04_01475	EY04_RS01455	tatB	354475	354915	-	preprotein translocase	12.5358	1.46869	0.671663	2.18665	0.0287678	0.100205	4.79445	0.748507	0.963048	0.777227	0.437025	0.670001
EY04_01480	EY04_RS01460	tatA	354926	355204	-	preprotein translocase subunit SecA	28.1282	1.25438	0.443626	2.82757	0.00469031	0.0240787	9.05151	0.3034	0.706031	0.429727	0.667394	0.824803
EY04_01485	EY04_RS01465	-	355230	355562	-	phosphoribosyl-ATP pyrophosphatase	13.0245	0.539756	0.547526	0.98581	0.324226	0.535185	7.75627	0.848379	0.725406	1.16952	0.242193	0.477295
EY04_01490	EY04_RS01470	hisI	355565	355957	-	phosphoribosyl-AMP cyclohydrolase	55.4133	0.583438	0.304249	1.91764	0.0551573	0.161589	24.742	0.242131	0.44342	0.546055	0.585028	0.770263
EY04_01495	EY04_RS01475	-	356039	357643	-	ubiquinone biosynthesis protein UbiB	21.1163	0.975779	0.505821	1.9291	0.0537184	0.15862	7.88489	0.215988	0.686478	0.314633	0.753041	0.874656
EY04_01500	EY04_RS01480	-	357640	358263	-	sterol-binding protein	13.5743	0.653223	0.548124	1.19174	0.233362	0.432897	6.3492	0.418408	0.794801	0.526431	0.598589	0.779975
EY04_01505	EY04_RS01485	ubiE	358263	359033	-	ubiquinone biosynthesis methyltransferase UbiE	74.3777	-0.141506	0.250238	-0.565484	0.571745	0.744984	35.3678	-0.397181	0.384723	-1.03238	0.301894	0.54736
EY04_01510	EY04_RS01490	-	359190	359465	+	polyhydroxyalkanoic acid system protein	16.3589	1.01884	0.54202	1.8797	0.060149	0.172254	8.00861	0.891753	0.73362	1.21555	0.224156	0.457877
EY04_01515	EY04_RS01495	-	359674	360096	+	poly(3-hydroxyalkanoate) granule-associated protein PhaI	1370.03	-4.50221	0.16367	-27.5078	1.41619e-166	1.50059e-163	684.302	-6.86589	0.338668	-20.2732	2.22e-91	1.91e-88
EY04_01520	EY04_RS01500	-	360107	360934	+	poly(3-hydroxyalkanoate) granule-associated protein PhaF	2565.67	-2.56949	0.204188	-12.5839	2.5878e-36	2.28502e-34	1233.87	-3.51693	0.322695	-10.8986	1.17e-27	8.85e-26
EY04_01525	EY04_RS01505	-	361010	361630	-	TetR family transcriptional regulator	26.2636	-1.49259	0.375251	-3.97758	6.96209e-05	0.00062306	10.7876	-3.204	0.716712	-4.47042	7.81e-06	9.55e-05
EY04_01530	EY04_RS01510	-	361688	363370	-	poly(R)-hydroxyalkanoic acid synthase	165.55	-1.47187	0.217557	-6.76543	1.32911e-11	2.98373e-10	71.1695	-2.8195	0.368861	-7.64379	2.11e-14	7.39e-13
EY04_01535	EY04_RS01515	-	363477	364334	-	poly(3-hydroxyalkanoate) depolymerase	72.8893	-0.383591	0.271228	-1.41428	0.15728	0.33251	27.2848	-1.73716	0.454968	-3.8182	0.000134432	0.00123746
EY04_01540	EY04_RS01520	-	364431	366110	-	poly(R)-hydroxyalkanoic acid synthase	398.737	-1.89081	0.211835	-8.92589	4.42147e-19	1.64964e-17	180.552	-3.13939	0.308502	-10.1763	2.53e-24	1.49e-22
EY04_01545	EY04_RS01525	-	366369	366746	-	1-(5-phosphoribosyl)-5-[(5- phosphoribosylamino)methylideneamino] imidazole-4-carboxamide isomerase	7.50777	1.44448	0.80769	1.78841	0.0737104	0.199476	2.84091	0.831535	1.14354	0.727157	0.46713	NA
EY04_01550	EY04_RS01530	hslU	366826	368166	-	ATP-dependent protease ATP-binding subunit HslU	15.2058	0.374398	0.519232	0.721062	0.470871	0.666313	55.6501	3.92642	0.672482	5.83869	5.26e-09	1.13e-07
EY04_01555	EY04_RS01535	-	368224	368754	-	ATP-dependent protease subunit HslV	9.19532	0.744773	0.726761	1.02478	0.305466	0.516222	20.7907	3.31787	1.34499	2.46684	0.0136311	0.0625376
EY04_01560	EY04_RS01540	-	368966	369691	-	cell division protein	16.0296	-0.152366	0.490905	-0.310377	0.756274	0.87141	8.39483	-0.147063	0.69077	-0.212897	0.831408	0.916519
EY04_01565	EY04_RS01545	-	369693	371429	-	arginyl-tRNA synthetase	75.8324	0.411704	0.278763	1.4769	0.139704	0.306464	33.9885	0.0306473	0.393049	0.0779732	0.937849	0.968654
EY04_01570	EY04_RS01550	-	371611	373830	-	primosomal protein N'	19.8887	-0.565648	0.403964	-1.40024	0.16144	0.338469	15.1409	0.536199	0.539124	0.994574	0.319944	0.565347
EY04_01575	EY04_RS01555	rpmE	374000	374218	+	50S ribosomal protein L31	44.9091	-1.88921	0.498247	-3.79172	0.000149607	0.00125018	48.2783	0.698839	0.474515	1.47274	0.140821	0.342148
EY04_01580	EY04_RS01560	-	374260	375042	+	nuclease	13.7768	-1.84059	0.488676	-3.76649	0.000165558	0.00135989	13.7358	0.533298	0.589928	0.904005	0.365993	0.609407
EY04_01585	EY04_RS01565	-	375227	376495	+	malate dehydrogenase	129.973	-1.69557	0.297974	-5.69034	1.2679e-08	2.07967e-07	95.088	-0.230025	0.304432	-0.755587	0.449897	0.681353
EY04_01590	EY04_RS01570	-	376623	379061	-	peptidase	56.422	0.332625	0.33599	0.989986	0.322181	0.533953	27.9687	0.21563	0.45558	0.473309	0.635993	0.807027
EY04_01595	EY04_RS01575	-	379275	380327	+	pilus assembly protein PilM	6.62435	0.72072	0.769955	0.936055	0.349245	0.560357	3.05332	0.466402	1.08864	0.428428	0.668339	0.825451
EY04_01600	EY04_RS01580	-	380327	380893	+	pilus assembly protein PilN	7.95723	-0.933098	0.606343	-1.53889	0.12383	0.283637	4.38569	-0.753399	0.909794	-0.828098	0.407615	0.647017
EY04_01605	EY04_RS01585	-	380890	381507	+	pilus assembly protein PilP	4.5262	0.446	0.901402	0.494785	0.620752	0.778401	1.45874	-0.737662	1.51321	-0.487482	0.625917	NA
EY04_01610	EY04_RS01590	-	381504	382031	+	pilus assembly protein PilP	4.55511	0.186212	0.857269	0.217216	0.82804	0.90978	1.69922	-1.10372	1.38644	-0.796085	0.425983	NA
EY04_01615	EY04_RS01595	-	382045	384117	+	fimbrial protein	21.4484	0.155227	0.418969	0.370497	0.711012	0.841587	11.9758	0.314772	0.606749	0.518784	0.603911	0.783393
EY04_01620	EY04_RS01600	-	384122	384640	+	shikimate kinase	46.2463	0.367311	0.338287	1.0858	0.27757	0.484695	27.1243	0.717587	0.479985	1.49502	0.13491	0.332299
EY04_01625	EY04_RS01605	-	384788	385888	+	3-dehydroquinate synthase	104.836	-0.894076	0.258259	-3.46194	0.0005363	0.00376333	52.6238	-1.01731	0.346835	-2.93314	0.00335554	0.0197213
EY04_01630	EY04_RS01610	-	385899	387488	+	cell division protein	176.205	-1.35768	0.191086	-7.10505	1.20283e-12	2.90986e-11	94.7878	-1.1505	0.32553	-3.53423	0.000408965	0.00333048
EY04_01635	EY04_RS01615	gltB	387839	392284	+	glutamate synthase	89.6528	-0.760856	0.301038	-2.52744	0.0114898	0.0497329	50.3697	-0.445835	0.347681	-1.28231	0.199733	0.428298
EY04_01640	EY04_RS01620	-	392409	393827	+	glutamate synthase	24.8695	-0.147289	0.377089	-0.390594	0.696097	0.830309	18.3056	0.763726	0.506189	1.50878	0.131356	0.326155
EY04_01645	EY04_RS01625	hemE	394016	395083	+	uroporphyrinogen decarboxylase	9.78956	1.21336	0.67915	1.78659	0.0740045	0.199956	6.94574	1.82891	0.845325	2.16356	0.0304983	0.117469
EY04_01650	EY04_RS01630	-	395214	395561	+	stress-induced protein YgiW	4.01423	-4.91249	1.17347	-4.18629	2.83553e-05	0.00027666	3.68427	-0.411865	0.978261	-0.421018	0.673742	0.827382
EY04_01655	EY04_RS01635	-	395647	396915	-	membrane protein	3.025	-0.45654	1.04069	-0.438688	0.660887	0.805656	5.04321	2.27918	1.06786	2.13434	0.0328152	0.124553
EY04_01660	EY04_RS01640	-	397036	397929	+	LysR family transcriptional regulator	2.1641	-1.42145	1.19587	-1.18863	0.234584	NA	1.14655	-1.14463	1.65487	-0.691671	0.489144	NA
EY04_01665	EY04_RS01645	-	398349	398795	-	excinuclease	8.25156	-1.82466	0.669904	-2.72376	0.0064544	0.0313145	3.86257	-2.64486	1.10825	-2.38651	0.0170093	0.0754578
EY04_01670	EY04_RS01650	-	398836	399282	-	hypothetical protein	3.01758	-1.37201	0.941385	-1.45744	0.144995	0.314442	1.35058	-1.86198	1.60391	-1.1609	0.245683	NA
EY04_01675	EY04_RS01655	-	399306	400535	-	3-oxoacyl-ACP synthase	6.34611	1.29179	0.855652	1.50972	0.131116	0.294719	3.82695	1.65872	1.10694	1.49848	0.134009	0.330648
EY04_01680	EY04_RS01660	fabG	400535	401263	-	3-ketoacyl-ACP reductase	7.85087	0.45591	0.706075	0.645697	0.518476	0.704329	4.67397	0.753576	0.928758	0.81138	0.417147	0.654432
EY04_01685	EY04_RS01665	-	401260	401733	-	3-hydroxylacyl-ACP dehydratase	2.41518	-0.927341	1.10014	-0.842933	0.399266	0.607078	1.43863	-0.373019	1.50371	-0.248066	0.804083	NA
EY04_01690	EY04_RS01670	-	401730	402926	-	3-oxoacyl-ACP synthase	9.22026	-0.361715	0.617728	-0.585557	0.558173	0.734708	5.90956	0.285675	0.782418	0.365118	0.715023	0.851859
EY04_01695	EY04_RS01675	-	402923	403408	-	hypothetical protein	1.63672	2.51066	1.39683	1.7974	0.0722723	NA	0.895827	2.60823	1.9298	1.35156	0.176518	NA
EY04_01700	EY04_RS01680	-	403405	404151	-	methyltransferase	2.14094	2.87551	1.33018	2.16174	0.0306382	NA	0.912808	2.48419	1.97861	1.25552	0.209288	NA
EY04_01705	EY04_RS01685	-	404148	405395	-	FAD-dependent oxidoreductase	2.22504	1.70768	1.3411	1.27334	0.202897	NA	0.893158	1.32502	1.98276	0.668271	0.503961	NA
EY04_01710	EY04_RS01690	-	405382	406557	-	sodium:proton antiporter	1.60919	-0.681067	1.27685	-0.533398	0.593758	NA	1.0104	-0.0252536	1.7657	-0.0143023	0.988589	NA
EY04_01715	EY04_RS01695	-	406554	408893	-	membrane protein	2.22481	2.92673	1.44391	2.02696	0.042667	NA	1.2143	3.00512	1.765	1.70262	0.0886389	NA
EY04_01720	EY04_RS01700	-	408877	409569	-	membrane protein	2.90923	-1.781	1.0094	-1.76441	0.0776626	0.207117	1.45111	-2.26781	1.59479	-1.42201	0.155023	NA
EY04_01725	EY04_RS01705	-	409566	409991	-	thioesterase	2.13488	-0.311225	1.23509	-0.251987	0.801051	NA	1.14862	-0.591303	1.88177	-0.314227	0.753348	NA
EY04_01730	EY04_RS01710	-	409984	411528	-	histidine ammonia-lyase	5.02327	0.527549	0.849738	0.620838	0.534706	0.717002	2.02349	0.0152123	1.33805	0.011369	0.990929	NA
EY04_01735	EY04_RS01715	-	411509	412474	-	glycosyl transferase	1.59577	0.712925	1.43684	0.496175	0.619771	NA	0.763594	0.583676	2.12406	0.274793	0.783475	NA
EY04_01740	EY04_RS01720	-	412471	413205	-	glycosyl transferase	2.04175	-0.688864	1.12053	-0.614767	0.538709	NA	1.39219	0.355814	1.63362	0.217807	0.827579	NA
EY04_01745	EY04_RS01725	-	413319	414998	-	AMP-binding protein	8.27132	-0.54712	0.594371	-0.920503	0.35731	0.568648	3.653	-1.19361	0.975355	-1.22377	0.22104	0.453016
EY04_01750	EY04_RS01730	-	414995	415540	-	membrane protein	1.97669	1.47516	1.34663	1.09545	0.27332	NA	1.05545	1.55143	1.82517	0.85002	0.395314	NA
EY04_01755	EY04_RS01735	-	415537	415791	-	acyl carrier protein	2.79687	0.84703	1.17722	0.719518	0.471822	0.666948	1.37148	0.627242	1.62411	0.386206	0.699344	NA
EY04_01760	EY04_RS01740	-	415801	416061	-	acyl carrier protein	6.45255	-0.943374	0.746382	-1.26393	0.206255	0.396639	3.25893	-0.978009	1.00615	-0.97203	0.331035	0.576688
EY04_01765	EY04_RS01745	-	416036	416851	-	acyltransferase	1.53596	1.03945	1.37533	0.755779	0.449782	NA	0.382012	-0.295533	2.80472	-0.10537	0.916082	NA
EY04_01770	EY04_RS01750	-	416827	417558	-	3-oxoacyl-ACP synthase	1.91376	2.72835	1.37931	1.97805	0.0479228	NA	1.37795	3.13407	1.73393	1.8075	0.0706848	NA
EY04_01775	EY04_RS01755	-	417892	418662	+	cobalamin biosynthesis protein CobQ	29.3342	-0.385689	0.354767	-1.08716	0.276966	0.484044	19.8918	0.403234	0.48656	0.828744	0.407249	0.646953
EY04_01780	EY04_RS01760	-	418788	419222	-	thioredoxin	2.63811	0.468282	1.17894	0.397207	0.691215	0.82721	3.46501	2.29932	1.4011	1.64108	0.100781	0.272715
EY04_01785	EY04_RS01765	-	419461	419757	+	hypothetical protein	13.5132	1.20312	0.604589	1.98997	0.0465937	0.143353	9.44041	1.79414	0.782419	2.29307	0.0218439	0.0924395
EY04_01790	EY04_RS01770	-	419754	420155	+	transcriptional regulator	31.1465	1.32647	0.421664	3.14579	0.00165636	0.010029	25.4834	2.15608	0.541427	3.98222	6.83e-05	0.000669995
EY04_01795	EY04_RS01775	-	420159	421622	-	hypothetical protein	52.9919	0.654023	0.322853	2.02576	0.0427893	0.135504	28.8816	0.798554	0.452555	1.76455	0.0776398	0.228309
EY04_01800	EY04_RS01780	-	421671	425021	-	potassium transporter KefA	70.7641	-0.605549	0.270762	-2.23646	0.0253213	0.0911981	41.9344	-0.176899	0.386834	-0.457299	0.647456	0.814876
EY04_01805	EY04_RS01785	cvrA	425057	426799	-	potassium/proton antiporter	8.83341	0.0624105	0.613259	0.101769	0.91894	0.960961	5.87169	0.712199	0.816866	0.871868	0.38328	0.625207
EY04_01810	EY04_RS01790	-	427021	428646	-	chemotaxis protein	1.64422	2.52401	1.40574	1.79551	0.0725731	NA	0.734896	2.35302	2.07763	1.13255	0.257405	NA
EY04_01820	EY04_RS01795	-	428928	429158	+	hypothetical protein	9.95417	-1.09281	0.621078	-1.75954	0.0784855	0.208665	11.6892	1.1779	0.751019	1.5684	0.116788	0.301632
EY04_01825	EY04_RS01800	-	429155	429457	+	ZapA	9.44515	-1.90475	0.582193	-3.27168	0.00106909	0.00691113	9.99985	0.612357	0.755268	0.810782	0.417491	0.654733
EY04_01830	EY04_RS01805	-	429559	431361	-	acyl-CoA dehydrogenase	14.3718	-0.926016	0.462535	-2.00205	0.0452798	0.141864	8.14832	-0.611158	0.682107	-0.895985	0.370261	0.613729
EY04_01835	EY04_RS01810	putA	432017	435970	-	transcriptional regulator	85.4974	1.07262	0.500807	2.14179	0.0322107	0.108557	31.3831	0.271004	0.465863	0.581726	0.560751	0.753969
EY04_01840	EY04_RS01815	-	436432	437916	+	proline:sodium symporter PutP	37.1641	-0.165489	0.381995	-0.433224	0.664852	0.808443	17.4173	-0.47357	0.511302	-0.926205	0.35434	0.598156
EY04_01845	EY04_RS01820	-	438078	438914	+	lactate dehydrogenase	32.395	-1.0155	0.364329	-2.78732	0.0053146	0.026783	22.9824	0.0863614	0.455027	0.189794	0.849471	0.925523
EY04_01850	EY04_RS01825	-	439027	439674	-	peptide methionine sulfoxide reductase	34.9656	-0.475232	0.336757	-1.4112	0.158185	0.334023	18.4164	-0.417333	0.492817	-0.846831	0.397089	0.63926
EY04_01855	EY04_RS01830	-	439748	442441	-	diguanylate cyclase	49.0224	1.32575	0.359095	3.69192	0.000222564	0.00175468	25.0331	1.34434	0.478715	2.80823	0.00498142	0.0270822
EY04_01860	EY04_RS01835	-	442751	444700	-	dihydrolipoamide acetyltransferase	330.317	-1.73958	0.193834	-8.97457	2.84464e-19	1.08424e-17	266.381	0.0399157	0.30605	0.130422	0.896232	0.949107
EY04_01865	EY04_RS01840	aceE	444712	447357	-	pyruvate dehydrogenase	636.783	-1.80564	0.237872	-7.59077	3.18008e-14	8.77504e-13	495.957	-0.0893819	0.307228	-0.29093	0.771105	0.886318
EY04_01870	EY04_RS01845	-	447739	450678	+	bifunctional glutamine-synthetase adenylyltransferase/deadenyltransferase	77.7002	1.2043	0.291737	4.12802	3.65905e-05	0.000345555	39.3858	1.17791	0.397843	2.96075	0.00306893	0.018337
EY04_01875	EY04_RS01850	-	450819	451853	+	ADP-heptose--LPS heptosyltransferase	24.1286	1.62172	0.504943	3.21168	0.00131959	0.00816728	9.25801	1.08942	0.708739	1.53713	0.124262	0.314339
EY04_01880	EY04_RS01855	-	451854	452915	+	ADP-heptose--LPS heptosyltransferase	12.094	0.621748	0.644914	0.964079	0.335006	0.545281	4.8345	-0.0251211	0.90389	-0.0277922	0.977828	0.98931
EY04_01885	EY04_RS01860	-	452915	454036	+	glucosyltransferase I RfaG	12.6818	1.38308	0.639932	2.16129	0.030673	0.104707	9.76827	2.12002	0.814168	2.60391	0.00921675	0.044916
EY04_01890	EY04_RS01865	-	454036	454842	+	heptose kinase	13.3673	0.709734	0.543873	1.30496	0.191905	0.379513	10.1191	1.47583	0.725549	2.03409	0.0419426	0.148156
EY04_01895	EY04_RS01870	-	454842	455576	+	heptose kinase	7.28435	0.852341	0.811775	1.04997	0.293731	0.502665	5.72227	1.65726	0.952356	1.74017	0.081829	0.236273
EY04_01900	EY04_RS01875	-	455573	456325	+	lipopolysaccharide kinase	7.81723	0.641455	0.738495	0.868597	0.385067	0.594888	5.66749	1.34744	0.894291	1.50671	0.131884	0.32686
EY04_01905	EY04_RS01880	-	456325	457779	+	serine/threonine protein kinase	18.6539	0.629982	0.477914	1.31819	0.18744	0.373641	13.7137	1.33427	0.636973	2.09471	0.0361968	0.133499
EY04_01910	EY04_RS01885	-	458058	459815	+	carbamoyltransferase	124.878	0.203498	0.258276	0.787906	0.430752	0.634697	59.1148	-0.0457922	0.342939	-0.133529	0.893775	0.948378
EY04_01915	EY04_RS01890	-	459799	460929	+	glycosyl transferase	84.4101	0.16763	0.308131	0.544022	0.586426	0.75369	33.9438	-0.645857	0.409117	-1.57866	0.114414	0.297462
EY04_01920	EY04_RS01895	-	460929	461825	+	acetyltransferase	17.2712	0.0272379	0.505777	0.0538534	0.957052	0.980624	7.56279	-0.497145	0.693296	-0.717074	0.473329	0.698561
EY04_01925	EY04_RS01900	-	461822	463228	+	GlcNAc-PI de-N-acetylase	11.7727	0.822998	0.592924	1.38803	0.165127	0.343163	6.13384	0.89845	0.849962	1.05705	0.29049	0.537787
EY04_01930	EY04_RS01905	-	463313	464269	+	glycosyltransferase	31.7835	0.290087	0.365844	0.792925	0.427822	0.632322	12.6628	-0.649323	0.629769	-1.03105	0.302518	0.547568
EY04_01935	EY04_RS01910	-	464324	465085	+	hypothetical protein	61.9916	0.359181	0.282339	1.27216	0.203316	0.392864	25.415	-0.318143	0.438112	-0.726167	0.467736	0.69507
EY04_01940	EY04_RS01915	-	465134	466237	+	glycosyl transferase	26.6205	0.48823	0.408746	1.19446	0.232298	0.431862	13.8562	0.532843	0.580603	0.91774	0.358755	0.602775
EY04_01945	EY04_RS01920	-	466223	466789	-	hypothetical protein	65.8079	-0.779338	0.321793	-2.42186	0.0154413	0.0626879	59.7669	0.824001	0.375543	2.19416	0.0282239	0.110837
EY04_01950	EY04_RS01925	-	466936	468108	+	polymerase	27.8528	-0.873362	0.361344	-2.41698	0.0156499	0.0632923	20.9164	0.273221	0.494476	0.552546	0.580574	0.766742
EY04_01955	EY04_RS01930	-	468124	469932	+	lipid transporter ATP-binding/permease	69.7191	0.596391	0.294528	2.0249	0.0428772	0.13562	32.2784	0.335013	0.421872	0.79411	0.427131	0.663092
EY04_01960	EY04_RS01935	-	470120	470824	+	sulfotransferase	1.90821	1.17883	1.36802	0.861706	0.388849	NA	0.579662	0.0524708	2.30565	0.0227575	0.981844	NA
EY04_01965	EY04_RS01940	-	470817	471428	+	adenylylsulfate kinase	0.258276	-0.132327	2.45725	-0.0538516	0.957053	NA	0.345462	1.31642	2.83081	0.465035	0.641907	NA
EY04_01970	EY04_RS01945	-	471531	472955	+	heptose 1-phosphate adenyltransferase	51.0724	0.141246	0.349595	0.404029	0.686192	0.824214	36.9521	0.942504	0.436169	2.16087	0.0307053	0.118106
EY04_01975	EY04_RS01950	-	473010	473981	-	metal ABC transporter ATPase	25.1508	-0.144731	0.383915	-0.376986	0.706184	0.838495	14.9186	0.245232	0.540904	0.453375	0.650279	0.81612
EY04_01980	EY04_RS01955	-	474023	474835	-	aldo/keto reductase	11.1438	0.269394	0.559048	0.48188	0.629891	0.784292	6.47848	0.651417	0.804578	0.809637	0.418149	0.655526
EY04_01985	EY04_RS01960	-	474832	476007	-	FAD-dependent oxidoreductase	22.3888	1.3388	0.521887	2.56531	0.0103085	0.0455499	11.8018	1.36298	0.639248	2.13216	0.0329938	0.124901
EY04_01990	EY04_RS01965	-	476118	476450	-	multidrug DMT transporter	0.473148	0.682526	1.85514	0.36791	0.71294	NA	0.793124	2.30466	2.08071	1.10763	0.268021	NA
EY04_01995	EY04_RS01970	-	476554	477444	+	LysR family transcriptional regulator	3.96769	1.55213	1.12579	1.37869	0.167989	0.347252	1.35111	0.827419	1.6363	0.505666	0.613091	NA
EY04_02000	EY04_RS01975	-	477468	478739	+	3-deoxy-D-manno-octulosonic acid transferase	10.8407	1.0811	0.645531	1.67474	0.0939857	0.236335	4.40901	0.698704	0.978253	0.714237	0.475081	0.699231
EY04_02005	EY04_RS01980	-	478864	480303	-	channel protein TolC	63.9932	0.226237	0.320173	0.706611	0.479808	0.674098	31.596	0.100347	0.437841	0.229186	0.818724	0.910069
EY04_02010	EY04_RS01985	-	480780	482669	+	thiamine biosynthesis protein ThiC	478.975	0.328881	0.189053	1.73962	0.0819251	0.215404	295.673	0.762348	0.277283	2.74935	0.0059714	0.0314484
EY04_02015	EY04_RS01990	-	482772	484061	+	nitrate reductase	33.7997	1.83554	0.500159	3.66992	0.00024263	0.00189595	13.5614	1.34233	0.608169	2.20718	0.0273018	0.108402
EY04_02020	EY04_RS01995	-	484030	484776	-	hypothetical protein	57.6052	0.907177	0.315946	2.8713	0.00408782	0.0216357	28.6276	0.836917	0.434241	1.92731	0.0539413	0.176457
EY04_02025	EY04_RS02000	nudF	485000	485617	+	ADP-ribose pyrophosphatase	34.7167	1.26464	0.413764	3.05643	0.00223991	0.0130983	18.9247	1.35938	0.553691	2.45512	0.0140838	0.0644088
EY04_02030	EY04_RS02005	-	485608	486060	+	hypothetical protein	13.1369	0.981642	0.5735	1.71167	0.0869577	0.223922	6.84381	1.10218	0.799627	1.37836	0.168091	0.384341
EY04_02035	EY04_RS02010	-	486160	486975	+	serine/threonine protein phosphatase	21.1388	0.897959	0.457801	1.96146	0.0498252	0.150327	9.22871	0.581018	0.685649	0.847398	0.396773	0.639229
EY04_02040	EY04_RS02015	-	487092	487700	+	esterase	16.6906	0.356963	0.477052	0.74827	0.454297	0.653152	7.29906	-0.00245815	0.730555	-0.00336477	0.997315	0.998706
EY04_02045	EY04_RS02020	-	487743	489650	+	DNA topoisomerase IV subunit B	101.482	0.502637	0.253251	1.98474	0.0471734	0.1448	56.7656	0.709677	0.362334	1.95863	0.0501565	0.168676
EY04_02050	EY04_RS02025	-	489650	490633	+	DNA topoisomerase IV subunit B	73.3433	0.768457	0.282545	2.71977	0.0065327	0.0316353	46.7901	1.22509	0.378003	3.24096	0.0011913	0.00818518
EY04_02055	EY04_RS02030	-	490630	491151	+	aspartyl protease	21.553	-0.687688	0.399635	-1.72079	0.0852894	0.221441	14.4142	0.0779184	0.552038	0.141147	0.887754	0.94636
EY04_02060	EY04_RS02035	-	491162	493420	+	DNA topoisomerase IV subunit A	92.7553	0.210691	0.33467	0.629551	0.528989	0.712944	56.7374	0.640176	0.416168	1.53826	0.123984	0.314186
EY04_02065	EY04_RS02040	-	493600	494313	+	hypothetical protein	58.9579	1.17056	0.350534	3.33936	0.00083973	0.0056102	20.7022	0.357872	0.505908	0.707387	0.479326	0.700852
EY04_02070	EY04_RS02045	-	494538	496082	-	histidine kinase	53.5837	-0.364649	0.297183	-1.22702	0.219817	0.414887	26.4703	-0.485174	0.431663	-1.12396	0.261028	0.498687
EY04_02075	EY04_RS02050	-	496217	497431	+	phosphoserine phosphatase	23.195	-0.014188	0.419867	-0.0337915	0.973043	0.986638	12.337	0.127029	0.589329	0.215548	0.82934	0.915602
EY04_02080	EY04_RS02055	-	497503	498363	-	phosphatidylserine decarboxylase	22.7261	0.245389	0.411596	0.596189	0.551049	0.730745	10.4446	-0.0916259	0.60376	-0.151759	0.879377	0.941207
EY04_02085	EY04_RS02060	-	498380	499195	-	thiosulfate sulfurtransferase	12.8265	-0.290435	0.528265	-0.549791	0.582463	0.75205	6.42105	-0.32955	0.740428	-0.445081	0.656261	0.818996
EY04_02090	EY04_RS02065	-	499239	500777	-	histidine kinase	44.3979	1.59351	0.380425	4.18875	2.80497e-05	0.000274183	22.9905	1.63742	0.504938	3.24281	0.00118357	0.0081451
EY04_02095	EY04_RS02070	-	500944	501795	+	flagellar motor protein MotA	9.32181	1.83813	0.79339	2.31681	0.0205143	0.0775764	4.31961	1.63753	1.0156	1.61238	0.106879	0.282823
EY04_02100	EY04_RS02075	-	501799	502815	+	flagellar motor protein MotB	20.4228	1.1513	0.4987	2.3086	0.0209659	0.079115	8.05636	0.445887	0.730141	0.610687	0.541407	0.7395
EY04_02105	EY04_RS02080	-	502867	503358	-	molecular chaperone Tir	3.05599	-0.931566	0.948092	-0.98257	0.325819	0.536234	1.88965	-0.243194	1.28716	-0.188938	0.850141	NA
EY04_02110	EY04_RS02085	-	503358	504317	-	caspase	4.07184	-0.271341	0.914958	-0.296561	0.766802	0.875941	2.14506	-0.288129	1.26799	-0.227233	0.820243	NA
EY04_02115	EY04_RS02090	-	504320	504727	-	molecular chaperone Tir	0.957094	-0.608379	1.631	-0.37301	0.709141	NA	0.309913	-2.46205	3.27452	-0.751882	0.452122	NA
EY04_02120	EY04_RS02095	-	504958	505989	-	GTPase RsgA	23.9714	-0.806683	0.383128	-2.10552	0.0352462	0.116346	11.9391	-0.909891	0.622813	-1.46094	0.144033	0.346765
EY04_02125	EY04_RS02100	-	506097	506639	+	oligoribonuclease	49.4878	-0.242463	0.301716	-0.803615	0.42162	0.62885	18.7998	-1.43254	0.486913	-2.94209	0.00326009	0.0192211
EY04_02130	EY04_RS02105	-	506814	507425	+	membrane protein	9.48878	-0.497381	0.608502	-0.817386	0.413708	0.620237	6.61083	0.330479	0.837113	0.394784	0.693002	0.83814
EY04_02135	EY04_RS02110	-	507407	508486	-	epoxyqueuosine reductase	4.8111	1.01254	0.943044	1.0737	0.282958	0.492133	2.94033	1.32063	1.21718	1.08499	0.277925	0.522155
EY04_02140	EY04_RS02115	-	508550	509410	+	carbohydrate kinase	11.5208	0.153117	0.541274	0.282882	0.777267	0.880235	6.57665	0.45963	0.753179	0.610253	0.541694	0.73965
EY04_02145	EY04_RS02120	-	509398	509868	+	ATPase	5.94546	0.480075	0.788502	0.608845	0.542627	0.724506	2.44532	0.154386	1.25088	0.123422	0.901773	NA
EY04_02150	EY04_RS02125	-	509884	511299	+	N-acetylmuramoyl-L-alanine amidase	57.7	1.19845	0.350272	3.42149	0.000622787	0.004274	22.9827	0.620219	0.467952	1.32539	0.185042	0.41041
EY04_02155	EY04_RS02130	mutL	511296	513206	+	DNA mismatch repair protein	96.1369	0.799766	0.277771	2.87923	0.00398651	0.0212694	45.2637	0.572596	0.379737	1.50788	0.131586	0.326539
EY04_02160	EY04_RS02135	miaA	513206	514177	+	tRNA delta(2)-isopentenylpyrophosphate transferase	209.653	0.106777	0.210573	0.507079	0.612099	0.772488	92.2786	-0.364543	0.307667	-1.18486	0.236073	0.47127
EY04_02165	EY04_RS02140	-	514271	514531	+	RNA-binding protein Hfq	408.107	-0.0742614	0.224732	-0.330445	0.741064	0.861346	273.584	0.608319	0.304514	1.99768	0.0457518	0.157932
EY04_02170	EY04_RS02145	-	514544	515845	+	GTPase HflX	332.605	-0.0315719	0.190453	-0.165773	0.868336	0.93429	257.622	0.968273	0.323617	2.99203	0.00277125	0.0167441
EY04_02175	EY04_RS02150	-	515942	517111	+	membrane protein	216.303	-0.182496	0.207918	-0.877733	0.380089	0.588977	140.09	0.4333	0.365516	1.18545	0.235841	0.471026
EY04_02180	EY04_RS02155	-	517111	517980	+	membane protease HflC	168.918	0.0576743	0.227836	0.25314	0.80016	0.893226	91.6924	0.186511	0.406263	0.459088	0.646171	0.814597
EY04_02185	EY04_RS02160	hisZ	518296	519483	+	ATP phosphoribosyltransferase regulatory subunit	82.5646	0.624547	0.282114	2.21381	0.0268417	0.095418	32.0291	-0.171364	0.480756	-0.356447	0.721506	0.856129
EY04_02190	EY04_RS02165	-	519538	520830	+	adenylosuccinate synthetase	113.641	0.362364	0.241533	1.50027	0.133544	0.297777	48.4405	-0.198979	0.3701	-0.537635	0.590829	0.77488
EY04_02195	EY04_RS02170	-	520969	522903	+	chemotaxis protein	24.2379	1.66942	0.591285	2.82337	0.0047521	0.0243119	19.3189	2.47756	0.604152	4.10088	4.12e-05	0.000434575
EY04_02200	EY04_RS02175	-	522967	524532	-	iron ABC transporter permease	38.9583	0.426229	0.359114	1.18689	0.235271	0.434915	18.2377	0.126818	0.501429	0.252914	0.800335	0.90069
EY04_02205	EY04_RS02180	-	524532	525557	-	iron ABC transporter substrate-binding protein	121.698	-0.127542	0.221714	-0.575253	0.56512	0.740113	56.5111	-0.461103	0.342666	-1.34563	0.17842	0.400075
EY04_02220	EY04_RS02195	-	526327	528933	+	exoribonuclease R	431.155	0.744386	0.189286	3.9326	8.40327e-05	0.000738317	157.455	-0.165761	0.287065	-0.577435	0.563646	0.755431
EY04_02225	EY04_RS02200	-	528930	529697	+	23S rRNA methyltransferase	108.504	0.369726	0.240019	1.54041	0.123462	0.282915	50.6659	0.076001	0.359644	0.211323	0.832635	0.917099
EY04_02230	EY04_RS02205	-	529978	530403	+	30S ribosomal protein S6	647.319	-2.6353	0.228487	-11.5337	8.92103e-31	6.30182e-29	454.663	-0.789375	0.307928	-2.56351	0.010362	0.0494347
EY04_02235	EY04_RS02210	rpsR	530432	530662	+	30S ribosomal protein S18	118.434	-2.68944	0.30302	-8.87547	6.96391e-19	2.58006e-17	97.5687	-0.25632	0.337879	-0.758617	0.448082	0.680549
EY04_02240	EY04_RS02215	-	530699	531598	+	membrane protein	154.745	-1.54134	0.337305	-4.56958	4.88696e-06	5.56798e-05	138.142	0.399397	0.344161	1.1605	0.245846	0.482069
EY04_02245	EY04_RS02220	rplI	531620	532066	+	50S ribosomal protein L9	135.498	-2.30014	0.261805	-8.78568	1.55428e-18	5.64013e-17	97.1847	-0.583273	0.321622	-1.81353	0.0697498	0.211161
EY04_02250	EY04_RS02225	-	532201	533598	+	DNA helicase	34.8248	0.754653	0.37617	2.00615	0.0448405	0.140911	17.0037	0.658912	0.525395	1.25413	0.209796	0.441093
EY04_02255	EY04_RS02230	-	533792	536092	+	hypothetical protein	55.6824	-0.127953	0.312842	-0.409	0.682539	0.821279	46.5926	1.0642	0.414488	2.56751	0.0102432	0.049031
EY04_02260	EY04_RS02235	-	536204	536722	+	hypothetical protein	3.0839	-0.842195	0.972667	-0.865862	0.386566	0.596336	1.24329	-2.57928	1.75606	-1.46879	0.141891	NA
EY04_02265	EY04_RS02240	-	536896	540171	+	IMP dehydrogenase	16.0186	-0.29545	0.450304	-0.656112	0.511752	0.699139	9.3643	0.0865502	0.639392	0.135363	0.892325	0.947531
EY04_02270	EY04_RS02245	-	540259	542745	+	hypothetical protein	32.5061	0.391887	0.376055	1.0421	0.297365	0.507552	16.2183	0.328291	0.525629	0.624568	0.532255	0.730938
EY04_02275	EY04_RS02250	-	542745	543650	+	transglutaminase	5.16825	1.17481	0.938798	1.2514	0.210789	0.403599	2.65088	1.20017	1.2578	0.954183	0.339991	NA
EY04_02280	EY04_RS02255	-	543767	544186	+	NUDIX hydrolase	3.25211	-0.689605	0.921341	-0.748479	0.454171	0.653148	2.11679	0.157865	1.24295	0.127008	0.898934	NA
EY04_02285	EY04_RS02260	-	544211	544396	-	hypothetical protein	2.76257	-0.0518625	1.06608	-0.0486477	0.9612	0.983096	1.4194	0.188671	1.597	0.118141	0.905956	NA
EY04_02290	EY04_RS02265	-	544465	545052	-	LOG family protein	11.8312	-0.672623	0.509937	-1.31903	0.187158	0.373421	6.17111	-0.539452	0.767281	-0.703069	0.482013	0.702499
EY04_02300	EY04_RS02270	-	545402	545848	+	azurin	203.689	0.00265451	0.198317	0.0133852	0.98932	0.994388	64.4792	-2.14799	0.337262	-6.36891	1.9e-10	4.82e-09
EY04_02305	EY04_RS02275	nadE	546039	546866	-	NAD synthetase	19.9862	1.08218	0.479471	2.25703	0.0240063	0.0874727	9.1123	0.811289	0.687743	1.17964	0.238143	0.474085
EY04_02310	EY04_RS02280	-	546870	548096	-	nicotinate phosphoribosyltransferase	29.1891	1.2669	0.420083	3.01583	0.00256274	0.0145837	14.8081	1.22474	0.590011	2.07579	0.0379131	0.138298
EY04_02315	EY04_RS02285	-	548303	549208	-	LysR family transcriptional regulator	9.24198	0.316203	0.660128	0.479003	0.631936	0.785049	3.08292	-0.986143	1.09245	-0.902692	0.366689	0.609686
EY04_02320	EY04_RS02290	-	549372	550862	+	aldehyde dehydrogenase	25.9599	-0.835679	0.356177	-2.34625	0.0189636	0.0730683	11.6408	-1.36399	0.590772	-2.30882	0.0209534	0.089462
EY04_02325	EY04_RS02295	-	550950	552233	+	FAD-dependent oxidoreductase	10.2798	0.0735408	0.635128	0.115789	0.90782	0.956189	4.77822	-0.234472	0.840873	-0.278843	0.780365	0.890546
EY04_02330	EY04_RS02300	-	552596	553732	+	amino acid ABC transporter substrate-binding protein	104.717	0.121833	0.261047	0.466708	0.640709	0.791547	65.227	0.615536	0.390706	1.57545	0.115154	0.298485
EY04_02335	EY04_RS02305	-	553912	554826	+	branched-chain amino acid transporter permease subunit LivH	14.0464	0.0919291	0.581837	0.157998	0.874458	0.93735	5.81526	-0.655209	0.895271	-0.731856	0.464257	0.691808
EY04_02340	EY04_RS02310	-	554829	556124	+	branched-chain amino acid ABC transporter permease	11.6648	2.23724	0.799803	2.79724	0.00515414	0.0261685	5.54052	2.14653	0.975691	2.20001	0.0278059	0.109395
EY04_02345	EY04_RS02315	-	556121	556996	+	ABC transporter	9.92292	2.00508	0.803302	2.49605	0.0125585	0.0533988	4.55723	1.90591	1.0736	1.77526	0.0758551	0.224132
EY04_02350	EY04_RS02320	-	556993	557712	+	ABC transporter ATP-binding protein	15.8955	1.76574	0.617363	2.86013	0.00423472	0.0221695	4.82377	0.71036	0.940613	0.75521	0.450123	0.681353
EY04_02355	EY04_RS02325	-	558718	559485	+	hypothetical protein	9.18623	-0.120617	0.59668	-0.202146	0.839802	0.91662	8.58206	1.35682	0.733978	1.84859	0.0645177	0.200005
EY04_02360	EY04_RS02330	-	559752	560657	+	cation diffusion facilitator family transporter	21.4646	-0.901258	0.388114	-2.32214	0.0202251	0.076757	15.2856	0.170833	0.56497	0.302375	0.762367	0.879892
EY04_02365	EY04_RS02335	-	560759	561892	-	N-acylglucosamine 2-epimerase	17.5853	0.760242	0.509018	1.49355	0.135294	0.299983	9.43705	0.821706	0.712521	1.15324	0.248813	0.484115
EY04_02370	EY04_RS02340	-	562063	562635	-	protein hupE	1.87925	-0.188526	1.2326	-0.15295	0.878438	NA	1.16658	0.370301	1.6749	0.221088	0.825024	NA
EY04_02375	EY04_RS02345	-	562672	563286	-	urease accessory protein UreG	2.38884	0.493628	1.189	0.415161	0.678024	0.819008	1.04825	0.104652	1.74339	0.0600281	0.952133	NA
EY04_02380	EY04_RS02350	-	563340	564014	-	urease accessory protein UreF	4.27378	0.546506	0.959633	0.569495	0.56902	0.743078	1.51532	-0.287521	1.50312	-0.191283	0.848304	NA
EY04_02385	EY04_RS02355	-	564011	564511	-	urease accessory protein UreE	2.03458	2.79357	1.33849	2.0871	0.0368791	NA	0.459033	1.73711	2.56124	0.678231	0.497625	NA
EY04_02390	EY04_RS02360	-	564779	565411	-	TetR family transcriptional regulator	12.8797	0.541951	0.558277	0.970756	0.33167	0.541673	7.25991	0.726575	0.801131	0.906936	0.36444	0.608018
EY04_02395	EY04_RS02365	-	565652	566074	-	hypothetical protein	9.37551	-0.999736	0.558052	-1.79147	0.0732171	0.198518	6.29953	-0.0292723	0.769984	-0.0380168	0.969674	0.985458
EY04_02400	EY04_RS02370	-	566464	568539	+	hypothetical protein	33.3518	1.74893	0.434944	4.02104	5.79408e-05	0.000525634	12.2001	1.07821	0.613715	1.75685	0.0789432	0.230724
EY04_02405	EY04_RS02375	-	568895	569806	-	LysR family transcriptional regulator	6.49585	-0.140487	0.707327	-0.198616	0.842563	0.917931	3.92511	0.239609	0.945925	0.253306	0.800032	0.900584
EY04_02410	EY04_RS02380	-	569949	570587	+	FMN-dependent NADH-azoreductase	0.565578	0.975992	1.66534	0.586061	0.557834	NA	0.7444	2.30387	2.04553	1.12629	0.260041	NA
EY04_02415	EY04_RS02385	-	570597	570902	+	molecular chaperone	0.273547	-0.112173	2.47482	-0.0453256	0.963848	NA	0.231892	0.765907	3.29534	0.232421	0.816211	NA
EY04_02420	EY04_RS02390	-	571210	572100	+	alpha/beta hydrolase	7.32367	0.860117	0.766104	1.12272	0.261558	0.466735	2.39902	-0.303261	1.21796	-0.248991	0.803368	NA
EY04_02425	EY04_RS02395	-	572204	573091	-	membrane protein	2.24384	-0.841706	1.09842	-0.766287	0.443505	NA	1.17604	-0.423527	1.77987	-0.237954	0.811916	NA
EY04_02430	EY04_RS02400	-	573189	573977	+	AraC family transcriptional regulator	6.49939	0.0704733	0.732616	0.0961941	0.923366	0.962234	3.24979	0.0240219	1.06001	0.0226619	0.98192	0.990297
EY04_02435	EY04_RS02405	-	574049	574348	+	phosphate starvation-inducible protein PsiF	16.3731	0.0877521	0.465968	0.188322	0.850624	0.923949	6.04928	-0.933165	0.762078	-1.2245	0.220764	0.453016
EY04_02440	EY04_RS02410	-	574512	575522	+	membrane protein	16.3967	-0.363434	0.457915	-0.793672	0.427386	0.632131	9.50783	-0.0784333	0.677231	-0.115815	0.907799	0.955718
EY04_02445	EY04_RS02415	-	575619	576884	-	heat-shock protein	12.1029	-0.131291	0.57972	-0.226473	0.820834	0.90629	11.388	1.29978	0.656497	1.97988	0.0477172	0.162631
EY04_02450	EY04_RS02420	-	577184	578122	+	DNA-binding protein	27.8802	0.640843	0.395475	1.62044	0.105139	0.254349	22.2874	1.52848	0.556328	2.74744	0.00600629	0.0315166
EY04_02455	EY04_RS02425	-	578164	578466	+	chaperone modulatory protein CbpM	7.0282	1.33604	0.837331	1.5956	0.110579	0.26283	5.49478	2.05704	1.00345	2.04996	0.0403684	0.144441
EY04_02460	EY04_RS02430	-	578761	579903	-	histidine kinase	17.2268	0.728009	0.509695	1.42832	0.153199	0.326225	8.61469	0.717862	0.699367	1.02644	0.304682	0.549653
EY04_02465	EY04_RS02435	ureC	580042	581742	-	urease subunit alpha	21.5317	-0.691549	0.417333	-1.65707	0.0975059	0.242029	9.98594	-0.977006	0.654372	-1.49304	0.135426	0.332999
EY04_02470	EY04_RS02440	ureB	581883	582188	-	urease subunit beta	0.988079	1.77735	1.53196	1.16018	0.245974	NA	0.11357	0.0925716	4.04091	0.0229086	0.981723	NA
EY04_02475	EY04_RS02445	-	582185	582718	-	acetyltransferase	12.0754	0.186422	0.535515	0.348117	0.727753	0.851885	6.13888	0.10859	0.795022	0.136587	0.891357	0.947286
EY04_02480	EY04_RS02450	-	582725	583258	-	acetyltransferase	16.2593	0.151798	0.483111	0.314209	0.753363	0.868621	6.78501	-0.378413	0.745819	-0.507379	0.611889	0.789569
EY04_02485	EY04_RS02455	ureA	583268	583570	-	urease subunit gamma	3.28139	-0.116345	0.942767	-0.123409	0.901784	0.953279	0.846628	-2.64865	2.13988	-1.23775	0.215808	NA
EY04_02490	EY04_RS02460	-	583701	584540	-	urease accessory protein UreD	8.72583	0.242088	0.623325	0.388381	0.697734	0.831486	4.17544	0.0988325	0.911713	0.108403	0.913676	0.958626
EY04_02495	EY04_RS02465	-	584571	585269	-	urea ABC transporter ATP-binding protein	0.421971	0.509745	1.82168	0.279821	0.779615	NA	0.594335	1.86717	2.24495	0.831719	0.405568	NA
EY04_02500	EY04_RS02470	-	585383	586243	-	urea ABC transporter ATP-binding protein	0.484132	0.741997	1.74215	0.425909	0.670174	NA	0.820114	2.46436	1.98117	1.24389	0.213539	NA
EY04_02505	EY04_RS02475	-	586240	587319	-	amino acid ABC transporter permease	0.830823	1.53689	1.59848	0.961474	0.336314	NA	0.194036	0.548458	3.53753	0.15504	0.87679	NA
EY04_02510	EY04_RS02480	-	587319	588821	-	urea ABC transporter permease	2.86809	-0.0209628	1.03545	-0.0202452	0.983848	0.991332	3.4006	1.72738	1.18579	1.45674	0.145189	0.348842
EY04_02515	EY04_RS02485	-	588998	590263	-	branched-chain amino acid ABC transporter substrate-binding protein	3.47848	1.06038	1.1817	0.897333	0.369541	0.579902	2.15938	1.33016	1.47661	0.900819	0.367684	NA
EY04_02520	EY04_RS02490	-	590673	591683	-	ABC transporter permease	9.75194	4.04128	1.23775	3.26502	0.00109455	0.00703753	11.2561	5.22021	1.27833	4.08363	4.43e-05	0.000464728
EY04_02525	EY04_RS02495	-	591680	592651	-	iron ABC transporter substrate-binding protein	16.3971	4.81641	1.21492	3.96438	7.35882e-05	0.000655244	17.0814	5.83955	1.25305	4.66028	3.16e-06	4.19e-05
EY04_02530	EY04_RS02500	-	592648	593436	-	histidinol phosphatase	13.3658	4.48527	1.22838	3.65138	0.000260834	0.00200858	6.98084	4.5519	1.33155	3.41851	0.000629659	0.00486996
EY04_02535	EY04_RS02505	-	593542	595668	-	TonB-dependent receptor	42.9362	4.77024	0.913961	5.2193	1.79598e-07	2.52389e-06	24.2731	4.96116	0.98882	5.01725	5.24e-07	8.04e-06
EY04_02540	EY04_RS02510	-	595840	597222	-	peptidase	4.48996	0.921083	0.993846	0.926786	0.354038	0.564967	2.85581	1.28445	1.24938	1.02807	0.303917	0.549192
EY04_02545	EY04_RS02515	-	597367	599502	-	TonB-dependent receptor	3.29541	0.327009	0.997853	0.327712	0.743129	0.862075	1.89345	0.630017	1.35734	0.464154	0.642538	NA
EY04_02550	EY04_RS02520	-	599594	599992	-	hypothetical protein	0.762496	1.35522	1.59999	0.847018	0.396985	NA	0.550365	1.83785	2.26201	0.812485	0.416513	NA
EY04_02555	EY04_RS02525	-	600047	600541	-	copper chaperone	3.81365	-0.756762	0.94849	-0.797859	0.424952	0.631351	1.45154	-1.96717	1.57908	-1.24577	0.212849	NA
EY04_02560	EY04_RS02530	-	600590	600988	-	hypothetical protein	1.98904	2.77026	1.34644	2.05748	0.0396402	NA	0.739648	2.33059	2.04545	1.1394	0.254537	NA
EY04_02565	EY04_RS02535	-	601092	601415	-	transcriptional regulator	7.74409	1.51658	0.835219	1.81579	0.0694026	0.191408	3.0268	0.996337	1.16105	0.858132	0.390819	0.633537
EY04_02570	EY04_RS02540	-	601421	601756	-	addiction module protein	6.50581	1.05745	0.821912	1.28657	0.198245	0.387617	3.10417	0.826809	1.1033	0.749397	0.453618	0.68376
EY04_02575	EY04_RS02545	-	601973	602686	-	cobalt-precorrin-6X reductase	2.01794	1.52698	1.34976	1.1313	0.257928	NA	1.37665	1.91821	1.73905	1.10303	0.270016	NA
EY04_02580	EY04_RS02550	-	602683	603780	-	cobalt-precorrin-6A synthase	6.93459	1.86455	0.926665	2.01211	0.0442085	0.139415	2.48702	1.28062	1.26174	1.01496	0.310125	NA
EY04_02585	EY04_RS02555	-	603889	605094	-	precorrin-6Y C5,15-methyltransferase""	18.6048	1.19207	0.512742	2.3249	0.0200773	0.0764697	6.67778	0.31289	0.780213	0.401031	0.688397	0.835317
EY04_02590	EY04_RS02560	-	605143	606546	+	oxidoreductase	12.7886	0.124338	0.536872	0.231596	0.816851	0.903482	5.88325	-0.118202	0.790972	-0.149438	0.881208	0.942698
EY04_02595	EY04_RS02565	-	606539	607165	+	precorrin isomerase	4.71277	-0.42381	0.822444	-0.515305	0.60634	0.768882	3.90156	0.808173	1.04588	0.772717	0.43969	0.672484
EY04_02600	EY04_RS02570	-	607165	607896	+	precorrin-2 C20-methyltransferase	8.9647	-0.328275	0.611622	-0.536729	0.591455	0.758173	5.65015	0.260761	0.825166	0.31601	0.751995	0.874262
EY04_02605	EY04_RS02575	-	607896	609593	+	precorrin-3B C17-methyltransferase	17.0226	-0.616824	0.474335	-1.3004	0.193465	0.381458	11.3592	0.145316	0.619473	0.234579	0.814535	0.907661
EY04_02610	EY04_RS02580	-	610516	610776	+	hypothetical protein	8.15988	-1.08863	0.589873	-1.84553	0.0649609	0.182386	3.35727	-2.48702	1.08144	-2.29973	0.0214637	0.0911888
EY04_02615	EY04_RS02585	-	610872	611465	-	membrane protein	7.15963	1.43026	0.816011	1.75275	0.0796455	0.210665	5.04011	2.02551	1.00635	2.01273	0.0441432	0.15361
EY04_02620	EY04_RS02590	-	611528	614311	-	histidine kinase	91.5141	1.17122	0.273121	4.28829	1.80057e-05	0.00018205	19.5863	-1.40729	0.489239	-2.87649	0.00402121	0.0229449
EY04_02625	EY04_RS02595	-	614411	615706	-	phosphoribosylamine--glycine ligase	24.4407	0.0176423	0.401662	0.0439232	0.964966	0.983883	8.87142	-1.12813	0.654633	-1.7233	0.0848343	0.242191
EY04_02630	EY04_RS02600	purH	615877	617484	-	phosphoribosylaminoimidazolecarboxamide formyltransferase	31.4621	0.63242	0.427262	1.48017	0.138828	0.305699	12.7164	-0.146639	0.647607	-0.226432	0.820866	0.911885
EY04_02635	EY04_RS02605	-	617566	617886	-	Fis family transcriptional regulator	34.3025	-0.0388027	0.347942	-0.111521	0.911203	0.957279	20.8403	0.364159	0.565205	0.644295	0.519384	0.723281
EY04_02640	EY04_RS02610	-	617883	618896	-	tRNA-dihydrouridine synthase B	36.9958	-0.643284	0.330779	-1.94475	0.0518048	0.155326	26.1018	0.294651	0.456914	0.644872	0.51901	0.723122
EY04_02645	EY04_RS02615	-	619093	620331	-	hypothetical protein	18.9721	1.5621	0.558474	2.79708	0.00515664	0.0261685	11.6702	1.87102	0.6825	2.74142	0.00611733	0.0319824
EY04_02650	EY04_RS02620	prmA	620362	621240	-	ribosomal protein L11 methyltransferase	39.4855	-0.910658	0.317903	-2.86458	0.00417562	0.0219968	20.8401	-0.8319	0.457252	-1.81935	0.0688584	0.209438
EY04_02655	EY04_RS02625	-	621529	622884	-	acetyl-CoA carboxylase	152.287	-1.42333	0.246632	-5.77107	7.87683e-09	1.33327e-07	90.0756	-0.819909	0.345706	-2.3717	0.0177065	0.0780203
EY04_02660	EY04_RS02630	-	622902	623363	-	acetyl-CoA carboxylase	59.6879	-1.39641	0.326813	-4.27281	1.93021e-05	0.000194786	40.3298	-0.273969	0.411787	-0.665317	0.505848	0.715265
EY04_02665	EY04_RS02635	-	623388	623843	-	3-dehydroquinate dehydratase	50.6128	-0.525912	0.302188	-1.74035	0.0817982	0.215177	22.1585	-1.06573	0.503707	-2.11577	0.0343646	0.128845
EY04_02670	EY04_RS02640	-	623978	625771	-	thiol:disulfide interchange protein	15.9037	-0.143821	0.460533	-0.312292	0.754819	0.870111	7.92418	-0.197336	0.681597	-0.28952	0.772184	0.886468
EY04_02675	EY04_RS02645	-	625929	627893	-	chemotaxis protein	1.60082	2.4659	1.37036	1.79946	0.0719466	NA	1.36573	3.19996	1.71136	1.86984	0.0615063	NA
EY04_02680	EY04_RS02650	-	627946	629610	-	diguanylate cyclase	62.1435	0.964041	0.298417	3.23052	0.00123566	0.00775653	24.0543	0.339804	0.458912	0.740455	0.459024	0.687593
EY04_02685	EY04_RS02655	-	629903	630970	+	hypothetical protein	54.7369	-0.027806	0.306204	-0.0908087	0.927645	0.964037	31.7699	0.295422	0.434334	0.680172	0.496396	0.711165
EY04_02690	EY04_RS02660	-	630974	631510	+	NUDIX hydrolase	15.7509	-0.289765	0.455447	-0.636221	0.524633	0.709419	8.19112	-0.299553	0.676737	-0.442643	0.658024	0.819069
EY04_02695	EY04_RS02665	-	631712	632083	+	translation initiation factor Sui1	4.15967	1.76204	1.12909	1.56058	0.118623	0.275049	2.93441	2.38315	1.41617	1.68281	0.0924109	0.256677
EY04_02700	EY04_RS02670	-	632306	634219	+	arginine decarboxylase	30.3645	0.16077	0.402228	0.399698	0.689379	0.825945	16.5344	0.269796	0.580667	0.464631	0.642196	0.812028
EY04_02705	EY04_RS02675	-	634281	635627	-	XRE family transcriptional regulator	4.08948	-0.760579	0.865263	-0.879015	0.379393	0.588243	2.2881	-0.403059	1.23771	-0.325649	0.74469	NA
EY04_02710	EY04_RS02680	-	635933	640837	+	hypothetical protein	91.3131	0.741483	0.265992	2.78761	0.00530981	0.026783	38.2271	0.240953	0.387877	0.621211	0.534461	0.733501
EY04_02715	EY04_RS02685	-	640916	641209	-	MFS transporter	16.7417	0.190872	0.479945	0.397695	0.690855	0.826965	11.5601	0.881143	0.610754	1.44271	0.149101	0.355073
EY04_02720	EY04_RS02690	-	641433	643739	+	penicillin-binding protein 1C	8.85274	2.2449	0.897954	2.50002	0.0124188	0.0528897	2.52238	1.15717	1.27264	0.909265	0.36321	NA
EY04_02725	EY04_RS02695	-	643806	644108	+	pyrophosphatase	6.77907	0.682455	0.772283	0.883685	0.376866	0.585909	2.87436	0.13919	1.09106	0.127573	0.898487	0.950327
EY04_02730	EY04_RS02700	-	644108	644857	+	SAM-dependent methyltransferase	8.32902	0.948398	0.704385	1.34642	0.178167	0.362214	3.51142	0.692051	1.07586	0.643251	0.520061	0.723478
EY04_02735	EY04_RS02705	-	644870	645481	+	hypothetical protein	7.74307	0.526348	0.774093	0.679955	0.496533	0.688287	3.50604	0.237354	1.01154	0.234645	0.814484	0.907661
EY04_02740	EY04_RS02710	-	645594	646151	+	hypothetical protein	6.81158	1.04514	0.815164	1.28212	0.1998	0.389727	4.76965	1.61772	1.0023	1.61402	0.106524	0.28223
EY04_02745	EY04_RS02715	-	646285	648312	+	membrane protein	36.5961	1.57845	0.453295	3.48216	0.000497383	0.00352762	11.6583	0.510604	0.655673	0.778747	0.436129	0.669268
EY04_02750	EY04_RS02720	-	648297	651065	-	histidine kinase	29.8317	1.91471	0.525536	3.64334	0.000269127	0.00206343	9.55631	0.946786	0.672364	1.40815	0.159088	0.369937
EY04_02755	EY04_RS02725	-	651062	651508	-	pilus assembly protein TadE	13.4672	0.363632	0.553623	0.656822	0.511296	0.69883	5.10275	-0.569213	0.846591	-0.672359	0.501355	0.713525
EY04_02760	EY04_RS02730	-	651584	652054	+	peptidase A24	6.61424	0.616377	0.782376	0.787826	0.430798	0.634697	3.26446	0.486149	1.09961	0.442108	0.658411	0.819069
EY04_02765	EY04_RS02735	-	652179	652970	+	LuxR family transcriptional regulator	469.733	0.604926	0.374965	1.61328	0.106683	0.256911	125.762	-1.71369	0.399301	-4.29173	1.77e-05	0.000203127
EY04_02770	EY04_RS02740	-	653069	653956	-	type II secretion system protein F	10.97	2.19804	0.832007	2.64186	0.00824526	0.0382182	1.77246	-0.159463	1.35437	-0.11774	0.906274	NA
EY04_02775	EY04_RS02745	-	653958	654842	-	type II secretion system protein F	9.81237	2.40779	0.913659	2.63532	0.00840569	0.0388598	1.99781	0.491695	1.35141	0.36384	0.715977	NA
EY04_02780	EY04_RS02750	-	654861	656135	-	ATPase	23.504	2.22035	0.636892	3.48622	0.000489895	0.00348788	4.63204	0.236342	0.913952	0.258594	0.795949	0.899061
EY04_02785	EY04_RS02755	-	656132	657322	-	pilus assembly protein	16.4473	2.09921	0.694922	3.02078	0.00252122	0.0143783	2.41279	-1.00603	1.17104	-0.859086	0.390293	NA
EY04_02790	-	-	657319	657504	-	hypothetical protein	2.06142	1.28248	1.38792	0.924037	0.355467	NA	0.412018	-1.14449	2.77009	-0.413162	0.679488	NA
EY04_02795	EY04_RS02765	-	657507	658445	-	pilus assembly protein CpaB	58.9347	0.991255	0.36658	2.70406	0.0068498	0.0328137	15.2035	-0.945151	0.525481	-1.79864	0.0720758	0.215927
EY04_02805	EY04_RS02770	-	658768	659007	+	pilus assembly protein	211.187	1.18381	0.237397	4.98662	6.1446e-07	7.9207e-06	33.2188	-7.1936	0.913997	-7.87048	3.53e-15	1.35e-13
EY04_02810	EY04_RS02775	-	659078	659491	+	histidine kinase	83.1281	1.44481	0.358667	4.02828	5.61859e-05	0.000512345	12.3851	-4.22397	0.74209	-5.692	1.26e-08	2.53e-07
EY04_02815	EY04_RS02780	-	659501	659878	+	autotransporter	6.48171	1.0575	0.822003	1.28649	0.198272	0.387617	1.14886	-4.39355	1.9128	-2.29692	0.0216233	NA
EY04_02820	EY04_RS02785	-	659942	661612	-	potassium ABC transporter ATPase	38.7896	0.680032	0.408548	1.66451	0.0960106	0.23971	10.8164	-1.3474	0.621943	-2.16644	0.0302776	0.117298
EY04_02825	EY04_RS02790	-	661811	663445	-	hypothetical protein	3.71589	0.469248	0.999085	0.469678	0.638585	0.790682	1.77738	0.220122	1.3667	0.161061	0.872045	NA
EY04_02830	EY04_RS02795	-	663819	664268	+	membrane protein	2.36813	3.00898	1.32707	2.26738	0.023367	0.0857104	0.962036	2.76669	1.9419	1.42473	0.154235	NA
EY04_02835	EY04_RS02800	-	664276	665130	-	acyl dehydratase	9.14832	0.242218	0.630589	0.384114	0.700894	0.834083	4.79441	0.362056	0.908158	0.398671	0.690136	0.835846
EY04_02840	EY04_RS02805	fabG	665133	666485	-	3-ketoacyl-ACP reductase	26.8358	0.371115	0.408954	0.907473	0.364156	0.576772	11.9642	-0.0053388	0.600505	-0.00889051	0.992906	0.995912
EY04_02845	EY04_RS02810	-	666760	668037	+	acetyl-CoA acetyltransferase	18.1351	-0.0709746	0.442786	-0.160291	0.872652	0.936743	10.1986	0.203086	0.628766	0.322991	0.746702	0.871287
EY04_02850	EY04_RS02815	-	668274	669170	+	kinase	93.5606	0.391156	0.25363	1.54223	0.123018	0.282387	38.3637	-0.266616	0.398539	-0.668983	0.503506	0.714369
EY04_02855	EY04_RS02820	-	669343	669744	-	transcriptional regulator	14.9986	-0.375234	0.510304	-0.735315	0.462148	0.659607	6.38009	-1.11554	0.770699	-1.44744	0.147775	0.352499
EY04_02860	EY04_RS02825	-	669741	672137	-	metal ABC transporter ATPase	135.53	-2.10579	0.449714	-4.68251	2.83384e-06	3.32898e-05	60.6916	-3.93465	0.460612	-8.54222	1.32e-17	5.45e-16
EY04_02865	EY04_RS02830	-	672301	672684	-	hypothetical protein	5.25319	0.691464	0.842994	0.820248	0.412075	0.619164	2.38178	0.501291	1.21465	0.412703	0.679825	NA
EY04_02870	EY04_RS02835	-	672833	673030	+	copper resistance protein CopZ	18.1541	-1.14954	0.624494	-1.84075	0.0656576	0.183758	7.80756	-2.37643	0.723196	-3.28601	0.00101616	0.00717641
EY04_02875	EY04_RS02840	-	673138	674334	+	major facilitator transporter	18.9263	-0.570771	0.437239	-1.3054	0.191758	0.379362	10.0871	-0.475032	0.623606	-0.76175	0.446209	0.679007
EY04_02880	EY04_RS02845	-	674335	674514	-	hypothetical protein	3.99131	-0.578505	0.836649	-0.691455	0.48928	0.682349	2.05734	-0.554821	1.27474	-0.435243	0.663386	NA
EY04_02885	EY04_RS02850	-	674661	675674	-	NADPH:quinone reductase	4.36394	-0.340943	0.802866	-0.424658	0.671086	0.812852	2.43259	-0.0247819	1.16034	-0.0213575	0.98296	NA
EY04_02890	EY04_RS02855	-	675707	676000	-	antibiotic biosynthesis monooxygenase	0.67058	-0.870848	1.79141	-0.486124	0.626879	NA	0.46723	-0.0608763	2.49058	-0.0244426	0.9805	NA
EY04_02895	EY04_RS02860	-	676134	677063	+	LysR family transcriptional regulator	5.92119	-1.1065	0.739766	-1.49575	0.13472	0.299665	3.97884	-0.236563	0.940762	-0.251459	0.801459	0.90111
EY04_02900	EY04_RS02865	-	677173	678549	+	MFS transporter	1.33931	0.752582	1.47091	0.511645	0.608899	NA	0.862777	1.10043	1.94346	0.566221	0.571244	NA
EY04_02905	EY04_RS02870	-	678665	679618	-	adenine deaminase	9.31612	0.575821	0.662055	0.869748	0.384438	0.594416	2.93838	-0.884762	1.09837	-0.805521	0.420519	0.657328
EY04_02910	EY04_RS02875	-	679832	680797	-	2OG-Fe(II) oxygenase	0.61327	1.09281	1.65901	0.658711	0.510081	NA	0.582107	2.01906	2.33504	0.864679	0.387215	NA
EY04_02915	EY04_RS02880	-	680939	682021	-	ABC transporter substrate-binding protein	1.01459	0.168714	1.47236	0.114588	0.908772	NA	0.618657	0.649017	2.21201	0.293406	0.769212	NA
EY04_02925	EY04_RS02885	-	682370	683461	+	calcium:proton antiporter	2.17486	-1.44137	1.18885	-1.2124	0.225358	NA	1.88154	0.25429	1.41117	0.180198	0.856997	NA
EY04_02930	EY04_RS02890	-	683565	684923	-	8-oxoguanine deaminase	2.13983	0.482764	1.26151	0.382687	0.701952	NA	0.773529	-0.137099	2.05617	-0.0666768	0.946839	NA
EY04_02935	EY04_RS02895	-	685183	685866	-	short-chain dehydrogenase	26.5017	-0.45437	0.369252	-1.23051	0.218505	0.413618	13.8524	-0.449491	0.544683	-0.825233	0.409239	0.648207
EY04_02945	EY04_RS02905	-	686190	686612	+	hypothetical protein	0.443409	0.60918	1.80982	0.336596	0.736421	NA	0.0378567	-0.665564	4.05671	-0.164065	0.86968	NA
EY04_02950	EY04_RS02910	-	686754	688433	-	acid phosphatase	2.08013	2.85251	1.35933	2.09846	0.0358646	NA	2.26631	3.92552	1.53269	2.56119	0.0104314	NA
EY04_02955	EY04_RS02915	-	688661	691216	-	TonB-dependent receptor	5.30969	-0.221192	0.774985	-0.285414	0.775327	0.879718	2.91477	-0.122117	1.12453	-0.108594	0.913525	0.958626
EY04_02960	EY04_RS02920	-	691268	692161	-	5'-methylthioadenosine phosphorylase	4.10623	0.0726464	0.874903	0.0830337	0.933825	0.967622	1.653	-0.659994	1.36953	-0.481912	0.629868	NA
EY04_02965	EY04_RS02925	-	692451	693512	-	purine nucleoside permease	3.97186	1.67529	1.13904	1.47079	0.141349	0.309705	2.22923	1.91743	1.47634	1.29877	0.194022	NA
EY04_02970	EY04_RS02930	-	693565	694278	-	energy transducer TonB	0.351509	0.264042	1.89537	0.139309	0.889206	NA	0.351577	1.21011	2.83472	0.426887	0.669461	NA
EY04_02975	EY04_RS02935	-	694278	694685	-	biopolymer transporter ExbD	1.38438	0.380804	1.44494	0.263544	0.792132	NA	0.492484	-0.714597	2.48268	-0.287833	0.773475	NA
EY04_02980	EY04_RS02940	-	694716	695330	-	flagellar motor protein MotA	1.15956	2.01554	1.50265	1.34133	0.179814	NA	0.11357	0.0925716	4.04091	0.0229086	0.981723	NA
EY04_02985	EY04_RS02945	-	696858	697784	-	ABC transporter permease	2.20791	1.71124	1.33465	1.28216	0.199785	NA	0.970233	1.46054	1.85599	0.786933	0.431321	NA
EY04_02990	EY04_RS02950	-	697784	698890	-	sugar ABC transporter permease	2.17344	0.268309	1.2363	0.217026	0.828188	NA	0.885961	-0.201073	1.90119	-0.105762	0.915771	NA
EY04_02995	EY04_RS02955	-	698906	700471	-	ABC transporter	2.59674	0.667224	1.17052	0.570025	0.568661	0.742792	2.35252	1.77981	1.41777	1.25536	0.209346	NA
EY04_03000	EY04_RS02960	-	701023	701604	-	thymidylate synthase	1.75273	2.59497	1.3521	1.91922	0.0549567	NA	1.60373	3.4103	1.64563	2.07233	0.0382343	NA
EY04_03005	EY04_RS02965	-	701617	702279	-	TetR family transcriptional regulator	7.82046	0.663975	0.688078	0.964971	0.334559	0.54488	4.9202	1.15044	0.905343	1.27073	0.203826	0.43405
EY04_03010	EY04_RS02970	-	702368	703762	-	xanthine permease XanP	3.56288	2.39284	1.27819	1.87205	0.0611998	0.174508	2.14554	2.6561	1.53534	1.72997	0.0836352	NA
EY04_03015	EY04_RS02975	-	703895	704815	-	LysR family transcriptional regulator	4.77542	1.87814	1.10861	1.69415	0.0902374	0.229222	2.00222	1.56339	1.46021	1.07066	0.284321	NA
EY04_03020	EY04_RS02980	-	704942	706291	+	omega amino acid--pyruvate aminotransferase	98.7627	-1.90976	0.274734	-6.95131	3.61917e-12	8.48424e-11	54.6346	-1.55443	0.42598	-3.64908	0.000263178	0.00228583
EY04_03025	EY04_RS02985	-	706432	707925	+	methylmalonate-semialdehyde dehydrogenase	33.0555	-0.797475	0.348505	-2.28828	0.0221214	0.0821875	21.4125	-0.075254	0.582766	-0.129132	0.897253	0.949721
EY04_03055	EY04_RS03015	-	713882	717334	+	exodeoxyribonuclease V subunit gamma	66.87	-0.0682944	0.265901	-0.256841	0.797302	0.891537	34.3662	-0.0647185	0.408214	-0.158541	0.874031	0.938516
EY04_03060	EY04_RS03020	-	717331	721023	+	exodeoxyribonuclease V subunit beta	45.1884	-0.137383	0.308253	-0.445682	0.655827	0.80217	28.2668	0.40537	0.423735	0.956658	0.33874	0.584184
EY04_03065	EY04_RS03025	-	721020	723095	+	exodeoxyribonuclease V subunit alpha	44.5805	-0.122618	0.3019	-0.406153	0.68463	0.823048	21.921	-0.280537	0.469937	-0.596967	0.55053	0.745841
EY04_03070	EY04_RS03030	-	723125	724666	-	amino acid ABC transporter ATPase	4.0305	0.456383	0.974906	0.468131	0.639691	0.791472	2.41785	0.800544	1.28036	0.625248	0.531808	NA
EY04_03075	EY04_RS03035	-	724765	725562	-	amino acid ABC transporter substrate-binding protein	6.42642	0.686447	0.760414	0.902728	0.36667	0.578463	5.4405	1.76499	0.937209	1.88324	0.0596681	0.189425
EY04_03080	EY04_RS03040	-	725606	726664	-	2OG-Fe(II) oxygenase	2.20451	0.268024	1.19614	0.224075	0.822699	NA	2.70274	2.04953	1.37713	1.48827	0.13668	NA
EY04_03085	EY04_RS03045	-	726677	727528	-	xylose isomerase	1.31495	2.19336	1.45628	1.50614	0.132032	NA	1.45706	3.22944	1.69831	1.90156	0.0572287	NA
EY04_03090	EY04_RS03050	-	727850	728428	+	hypothetical protein	49.8158	0.913402	0.324553	2.81434	0.00488779	0.0249715	16.5659	-0.187909	0.514369	-0.365319	0.714874	0.851859
EY04_03095	EY04_RS03055	-	728425	729693	+	DeoR faimly transcriptional regulator	47.1856	0.661377	0.355511	1.86035	0.0628354	0.177927	21.2779	0.34183	0.479564	0.712793	0.475974	0.699816
EY04_03100	EY04_RS03060	-	729698	730201	+	membrane protein	29.1685	0.374089	0.383926	0.974378	0.329869	0.540231	12.1705	-0.142219	0.576382	-0.246745	0.805106	0.902758
EY04_03110	EY04_RS03065	-	730693	731856	-	hypothetical protein	16.6584	0.0354491	0.47328	0.074901	0.940294	0.97152	7.07804	-0.494855	0.71236	-0.69467	0.487262	0.706141
EY04_03115	EY04_RS03070	-	732038	732988	-	LysR family transcriptional regulator	8.3729	0.489896	0.700961	0.698892	0.48462	0.677802	3.33417	-0.172786	1.00882	-0.171276	0.864006	0.932166
EY04_03120	EY04_RS03075	-	733142	734668	+	methylmalonate-semialdehyde dehydrogenase	39.6876	0.770649	0.355341	2.16876	0.0301009	0.10354	10.7992	-1.24785	0.611399	-2.04098	0.0412531	0.146996
EY04_03125	EY04_RS03080	-	734680	735567	+	3-hydroxyisobutyrate dehydrogenase	18.0416	1.22547	0.555277	2.20696	0.0273169	0.0967248	5.63345	-0.0322386	0.84125	-0.0383222	0.969431	0.985458
EY04_03130	-	-	735935	736501	+	hypothetical protein	350.444	-4.39696	0.234454	-18.754	1.79417e-78	3.65597e-76	174.191	-6.88406	0.450915	-15.2669	1.27e-52	3.65e-50
EY04_03135	EY04_RS03090	-	736868	737218	-	cupin	1.04681	-0.504882	1.5832	-0.318899	0.749803	NA	0.492484	-0.714597	2.48268	-0.287833	0.773475	NA
EY04_03140	EY04_RS03095	-	737485	738126	+	kynurenine formamidase	8.24689	0.858344	0.70111	1.22426	0.220852	0.416545	3.57871	0.447809	1.02199	0.438174	0.66126	0.82119
EY04_03145	EY04_RS03100	-	738234	739088	+	tryptophan 2,3-dioxygenase""	6.97116	-0.32374	0.733087	-0.441613	0.65877	0.803832	2.97044	-1.35017	1.16006	-1.16388	0.244472	0.480687
EY04_03150	EY04_RS03105	-	739286	740683	-	aromatic amino acid transporter	22.189	0.147354	0.414365	0.355613	0.72213	0.849056	9.22241	-0.432067	0.644237	-0.670666	0.502434	0.714369
EY04_03155	EY04_RS03110	antC	740757	741770	-	anthranilate dioxygenase reductase	7.87904	0.185312	0.701025	0.264344	0.791515	0.888222	2.92752	-0.553325	1.15465	-0.479213	0.631787	0.804534
EY04_03160	EY04_RS03115	-	741783	742274	-	benzene 1,2-dioxygenase""	1.75485	1.27918	1.35923	0.941106	0.346651	NA	1.63892	2.31475	1.62148	1.42755	0.15342	NA
EY04_03165	EY04_RS03120	-	742277	743662	-	anthranilate 1,2-dioxygenase""	2.97363	3.35665	1.28749	2.60712	0.00913069	0.0410998	1.09122	2.87605	1.8244	1.57644	0.114925	NA
EY04_03170	EY04_RS03125	-	744162	745175	+	AraC family transcriptional regulator	3.4167	-0.0437139	0.993659	-0.0439928	0.96491	0.983883	2.07375	0.341381	1.33233	0.256229	0.797774	NA
EY04_03175	EY04_RS03130	-	745202	745675	-	AsnC family transcriptional regulator	2.90351	0.902288	1.16346	0.77552	0.438032	0.640015	1.04825	0.104652	1.74339	0.0600281	0.952133	NA
EY04_03180	EY04_RS03135	-	745862	747112	+	kynureninase	8.40778	0.549458	0.698787	0.786303	0.43169	0.635411	4.96821	0.908858	0.903578	1.00584	0.314491	0.559152
EY04_03185	EY04_RS03140	-	747328	748740	+	amino acid permease	5.12924	-0.735518	0.756751	-0.971942	0.33108	0.541474	3.33365	0.0844518	1.03416	0.0816621	0.934915	0.968263
EY04_03190	EY04_RS03145	-	748847	749731	-	LysR family transcriptional regulator	2.02554	0.100162	1.30089	0.0769946	0.938628	NA	0.578355	-1.92541	2.33754	-0.823691	0.410115	NA
EY04_03195	EY04_RS03150	-	749936	750700	+	membrane protein	0.417154	0.542827	1.89865	0.285901	0.774954	NA	0.275863	0.72614	3.11687	0.232971	0.815784	NA
EY04_03200	EY04_RS03155	-	750690	751004	-	antibiotic biosynthesis monooxygenase	2.42989	0.180757	1.20413	0.150114	0.880675	0.940499	0.953824	-0.709927	1.86864	-0.379916	0.704007	NA
EY04_03205	EY04_RS03160	-	751208	751798	+	NADPH quinone reductase MdaB	3.48618	0.466685	0.984859	0.47386	0.6356	0.788251	2.0279	0.929106	1.41215	0.657937	0.510579	NA
EY04_03210	EY04_RS03165	-	751972	752883	+	LysR family transcriptional regulator	12.0461	0.0232723	0.551112	0.0422279	0.966317	0.98394	4.95674	-0.731881	0.916394	-0.798653	0.424492	0.661139
EY04_03215	EY04_RS03170	-	753098	753991	+	epimerase	7.76309	0.164821	0.676444	0.243658	0.807496	0.898763	2.63606	-1.65143	1.23064	-1.34193	0.17962	NA
EY04_03220	EY04_RS03175	-	754366	756033	+	gamma-glutamyltranspeptidase	39.5024	0.578692	0.371097	1.55941	0.1189	0.275079	15.4908	-0.130607	0.620076	-0.21063	0.833176	0.917281
EY04_03225	EY04_RS03180	-	756469	757818	+	permease DsdX	1.82674	-0.234995	1.24341	-0.188992	0.850099	NA	1.36536	0.716109	1.61233	0.444144	0.656938	NA
EY04_03230	EY04_RS03185	-	757834	758694	+	RpiR family transcriptional regulator	1.53393	0.694805	1.40594	0.494193	0.62117	NA	0.9786	1.14185	1.88515	0.605707	0.544709	NA
EY04_03235	EY04_RS03190	-	758696	760156	+	D-aminoacylase	6.69867	0.665575	0.755692	0.88075	0.378453	0.587129	3.52683	0.648748	1.02217	0.634681	0.525637	0.727415
EY04_03240	EY04_RS03195	-	760288	760656	+	glyoxalase	5.28749	1.94671	1.10921	1.75505	0.0792506	0.209935	1.22434	-0.260301	1.80815	-0.14396	0.885532	NA
EY04_03245	EY04_RS03200	-	760809	761837	-	AraC family transcriptional regulator	6.93296	0.448037	0.709928	0.631101	0.527974	0.712508	2.52252	-0.313896	1.21059	-0.259292	0.79541	NA
EY04_03250	EY04_RS03205	-	762082	762639	+	hypothetical protein	3.49054	2.33422	1.2935	1.80458	0.0711412	0.194901	2.02858	2.54576	1.57574	1.6156	0.10618	NA
EY04_03255	EY04_RS03210	-	763623	764027	+	hypothetical protein	4.19138	0.913955	0.956973	0.955048	0.339553	0.550813	1.47288	0.120426	1.47835	0.0814602	0.935076	NA
EY04_03260	EY04_RS03215	-	764095	766014	-	chemotaxis protein	10.4303	0.670921	0.623372	1.07628	0.281803	0.490955	8.41021	1.5423	0.781229	1.97419	0.0483598	0.164301
EY04_03265	EY04_RS03220	-	766370	767050	+	phosphoglycerate kinase	0.565578	0.975992	1.66534	0.586061	0.557834	NA	0.31372	1.01805	2.96352	0.343527	0.731202	NA
EY04_03270	EY04_RS03225	-	767076	767933	+	phosphatidic acid phosphatase	1.24583	2.10896	1.41963	1.48557	0.137394	NA	1.6146	3.36892	1.65605	2.03431	0.0419203	NA
EY04_03275	EY04_RS03230	-	768094	768429	+	hypothetical protein	2.2514	0.363688	1.22343	0.29727	0.76626	0.875679	2.61888	1.99676	1.36293	1.46505	0.142908	NA
EY04_03280	EY04_RS03235	-	768669	770123	-	dolichyl-phosphate-mannose-protein mannosyltransferase	9.72032	-0.59629	0.558238	-1.06817	0.285446	0.493729	11.1278	1.37291	0.66705	2.05818	0.0395732	0.142442
EY04_03285	EY04_RS03240	-	770327	771094	-	amino acid transporter	1.07945	1.8933	1.45727	1.29921	0.193873	NA	0.269749	0.953982	3.10958	0.306788	0.759004	NA
EY04_03290	EY04_RS03245	-	771115	771828	-	amino acid ABC transporter permease	1.62366	-0.612412	1.28111	-0.478032	0.632627	NA	0.654069	-1.26765	2.23348	-0.567568	0.570328	NA
EY04_03295	EY04_RS03250	-	771825	772514	-	histidine ABC transporter permease	0.886101	-0.957678	1.6429	-0.582918	0.559949	NA	0.385627	-1.14761	2.82645	-0.406025	0.684724	NA
EY04_03300	EY04_RS03255	-	772608	773396	-	ABC transporter substrate-binding protein	1.6644	0.874482	1.41663	0.617297	0.537039	NA	0.942105	0.973786	1.9211	0.506891	0.612231	NA
EY04_03305	EY04_RS03260	-	773458	774639	-	amidohydrolase	3.96875	-0.106557	0.882965	-0.120681	0.903944	0.954312	1.75511	-0.485878	1.38026	-0.35202	0.724823	NA
EY04_03310	EY04_RS03265	-	774792	775745	+	LysR family transcriptional regulator	3.24585	0.290746	0.996148	0.29187	0.770386	0.877456	2.74803	1.4212	1.24143	1.14481	0.252288	NA
EY04_03315	EY04_RS03270	-	775874	776218	+	hypothetical protein	6.96045	-0.343941	0.702769	-0.489408	0.624553	0.780397	3.54915	-0.48499	1.08798	-0.445772	0.655762	0.818996
EY04_03325	EY04_RS03275	-	776512	776829	+	hypothetical protein	8.38263	0.674053	0.683145	0.98669	0.323795	0.535079	2.16808	-1.16553	1.25742	-0.926925	0.353966	NA
EY04_03330	EY04_RS03280	-	776910	777515	-	TetR family transcriptional regulator	8.6393	0.380234	0.655147	0.58038	0.561659	0.737032	2.91079	-1.40737	1.14522	-1.22891	0.219106	0.452173
EY04_03335	EY04_RS03285	-	777646	778722	+	AP endonuclease	2.59922	0.373953	1.16922	0.319831	0.749096	0.866254	1.69347	0.949908	1.50321	0.631919	0.52744	NA
EY04_03340	EY04_RS03290	-	778725	779606	+	alpha/beta hydrolase	2.1739	-0.911009	1.10192	-0.826747	0.40838	NA	0.991511	-1.24314	1.79694	-0.691808	0.489058	NA
EY04_03345	EY04_RS03295	-	779755	781392	+	membrane protein	5.42407	-0.17875	0.746851	-0.239339	0.810843	0.900975	6.96881	1.84596	0.916739	2.01361	0.0440505	0.153411
EY04_03350	EY04_RS03300	-	781431	782531	-	spermidine/putrescine ABC transporter substrate-binding protein	4.95273	-0.824038	0.765272	-1.07679	0.281574	0.490878	5.91988	1.35259	0.866209	1.56151	0.118404	0.304427
EY04_03355	EY04_RS03305	-	782778	783683	-	LysR family transcriptional regulator	1.05453	1.84923	1.46317	1.26385	0.206282	NA	0.274501	0.906243	3.12645	0.289863	0.771921	NA
EY04_03360	EY04_RS03310	-	783793	785031	+	lipase	2.30332	-0.770134	1.15175	-0.668667	0.503708	0.693335	1.10508	-0.717642	1.71182	-0.419228	0.675049	NA
EY04_03365	EY04_RS03315	-	785108	785383	-	hypothetical protein	2.04028	0.0757659	1.28023	0.0591816	0.952807	NA	0.977293	-0.284496	1.84031	-0.154591	0.877144	NA
EY04_03370	EY04_RS03320	-	785398	785772	-	hypothetical protein	3.06125	0.167111	1.01995	0.163842	0.869855	0.935355	1.85423	0.602646	1.38076	0.43646	0.662503	NA
EY04_03380	EY04_RS03330	-	792317	793528	+	hypothetical protein	1387.75	-1.54024	0.201779	-7.6333	2.28813e-14	6.41402e-13	784.554	-1.09335	0.274717	-3.9799	6.89e-05	0.000673926
EY04_03390	EY04_RS03340	-	794955	795962	+	hypothetical protein	151.656	-0.937925	0.289328	-3.24174	0.00118804	0.00749315	91.7223	-0.365727	0.356174	-1.02682	0.304505	0.549564
EY04_03395	EY04_RS03345	-	798495	799193	-	integrase	13.232	-0.61294	0.502333	-1.22019	0.222394	0.418708	6.65168	-0.706497	0.729641	-0.968281	0.332904	0.577257
EY04_03400	-	-	799347	799643	-	transposase	8.06604	0.229889	0.657438	0.349674	0.726584	0.850893	4.39544	0.420068	0.926761	0.453265	0.650358	0.81612
EY04_03410	EY04_RS03355	-	800660	800941	-	tmRNA	5.5024	0.158724	0.769756	0.2062	0.836634	0.91515	2.1516	-0.830993	1.23118	-0.674954	0.499705	NA
EY04_03415	EY04_RS03360	-	801233	804043	-	4Fe-4S ferredoxin	54.2997	0.391225	0.306771	1.2753	0.202203	0.391977	19.9374	-0.509107	0.515	-0.988559	0.322879	0.567277
EY04_03420	EY04_RS03365	-	804040	804711	-	hypothetical protein	8.38563	-0.0883215	0.636426	-0.138777	0.889626	0.946434	4.10701	-0.13295	0.968773	-0.137236	0.890845	0.947286
EY04_03425	EY04_RS03370	-	804708	806165	-	(Fe-S)-binding protein	52.5748	-0.466309	0.286102	-1.62987	0.103129	0.251177	22.3412	-1.25736	0.476755	-2.63733	0.0083561	0.0412822
EY04_03430	EY04_RS03375	-	806162	806986	-	oxidoreductase	30.339	-0.0899747	0.398979	-0.225512	0.821581	0.906631	17.9942	0.364791	0.552601	0.660136	0.509167	0.717041
EY04_03435	EY04_RS03380	-	807131	808816	-	L-lactate permease	29.2765	-0.117085	0.40035	-0.292457	0.769937	0.87742	14.8968	-0.121609	0.55634	-0.218587	0.826972	0.914658
EY04_03440	EY04_RS03385	pdhR	809078	809845	+	transcriptional regulator PdhR	56.646	0.302032	0.305484	0.988698	0.322811	0.533953	35.5899	0.759339	0.416695	1.82229	0.068411	0.208426
EY04_03445	EY04_RS03390	smpB	809927	810409	-	SsrA-binding protein	53.8905	0.287221	0.295674	0.971411	0.331344	0.541474	30.1788	0.518728	0.420387	1.23393	0.217229	0.449916
EY04_03450	EY04_RS03395	-	810527	811930	+	symporter	23.725	0.324753	0.399772	0.812347	0.416593	0.623653	14.3576	0.717435	0.555523	1.29146	0.196544	0.423902
EY04_03455	EY04_RS03400	-	811938	812372	+	ribosome association toxin RatA	12.7111	0.866196	0.571215	1.51641	0.129415	0.291639	8.90103	1.46802	0.73555	1.99582	0.0459538	0.158375
EY04_03460	EY04_RS03405	-	812365	812685	+	protein RnfH	4.39378	0.886493	0.983843	0.901051	0.367561	0.579119	3.05526	1.44769	1.23033	1.17666	0.239329	0.47513
EY04_03465	EY04_RS03410	-	812744	813271	-	membrane protein	75.3253	0.767746	0.298528	2.57177	0.010118	0.0448956	30.7067	0.229313	0.422311	0.542997	0.587132	0.772089
EY04_03470	EY04_RS03415	-	813370	813774	+	Fur family transcriptional regulator	596.604	0.465656	0.204047	2.2821	0.0224836	0.0832995	217.934	-0.558559	0.335417	-1.66527	0.0958594	0.263395
EY04_03475	EY04_RS03420	-	813865	815538	-	recombination and repair protein	37.7556	-0.809681	0.307353	-2.63437	0.00842938	0.0389295	24.9564	0.0111192	0.449099	0.0247589	0.980247	0.990297
EY04_03480	EY04_RS03425	-	815791	816357	+	heat shock protein GrpE	8.52325	0.169447	0.632194	0.26803	0.788676	0.886643	39.3907	4.1415	0.698949	5.92533	3.12e-09	6.96e-08
EY04_03485	EY04_RS03430	dnaK	816460	818376	+	molecular chaperone DnaK	175.053	-1.19993	0.283921	-4.2263	2.37566e-05	0.000235257	440.642	2.58027	0.432512	5.96578	2.43e-09	5.49e-08
EY04_03490	EY04_RS03435	-	818701	819825	+	molecular chaperone DnaJ	28.363	-0.202578	0.378756	-0.534852	0.592752	0.759468	29.6822	1.46432	0.504143	2.90457	0.00367762	0.0213808
EY04_03495	EY04_RS03440	-	819836	820642	+	dihydrodipicolinate reductase	13.0985	1.16354	0.607391	1.91563	0.0554119	0.162016	21.1471	3.17205	0.710197	4.46643	7.95e-06	9.71e-05
EY04_03500	EY04_RS03445	-	820901	822037	+	carbamoyl phosphate synthase small subunit	87.257	0.325593	0.242895	1.34047	0.180093	0.36501	46.1519	0.362855	0.398901	0.909638	0.363013	0.606618
EY04_03505	EY04_RS03450	carB	822142	825363	+	carbamoyl phosphate synthase large subunit	105.933	0.523515	0.262824	1.99188	0.0463842	0.142957	58.8926	0.700823	0.403368	1.73743	0.0823115	0.237189
EY04_03510	EY04_RS03455	greA	825360	825836	+	transcription elongation factor GreA	68.7056	0.252752	0.299309	0.844451	0.398417	0.606382	26.6249	-0.653776	0.450383	-1.4516	0.146612	0.350698
EY04_03515	EY04_RS03460	-	825865	826269	+	MFS transporter	45.5866	0.554189	0.326513	1.6973	0.0896407	0.228215	20.7327	0.261167	0.470677	0.554875	0.57898	0.765107
EY04_03520	EY04_RS03465	-	826282	826590	-	RNA-binding protein	99.0697	-0.842087	0.239802	-3.51159	0.000445431	0.00321074	65.743	0.00702571	0.329442	0.0213261	0.982986	0.990573
EY04_03525	EY04_RS03470	-	826697	827326	+	23S rRNA methyltransferase	27.6935	0.800766	0.40022	2.00082	0.0454122	0.141943	21.8539	1.6544	0.545336	3.03372	0.00241557	0.0149515
EY04_03530	EY04_RS03475	hflB	827528	829432	+	ATP-dependent metalloprotease	376.168	1.15213	0.209085	5.51033	3.5816e-08	5.54833e-07	189.404	1.10708	0.363299	3.04729	0.00230913	0.0144379
EY04_03535	EY04_RS03480	folP	829441	830292	+	dihydropteroate synthase	30.2522	0.883994	0.40987	2.15677	0.0310238	0.1057	21.7187	1.58392	0.573818	2.76032	0.00577452	0.030674
EY04_03540	EY04_RS03485	glmM	830309	831646	+	phosphoglucosamine mutase	103.778	-0.0417678	0.247001	-0.1691	0.865718	0.932989	63.4887	0.410322	0.377811	1.08605	0.277456	0.521733
EY04_03545	EY04_RS03490	-	831713	832468	+	triosephosphate isomerase	141.258	-1.25087	0.21904	-5.7107	1.1251e-08	1.85694e-07	124.958	0.511413	0.33174	1.54161	0.123169	0.312861
EY04_03550	-	-	832683	832868	-	hypothetical protein	302.074	-2.56397	0.179585	-14.2772	3.03458e-46	3.73889e-44	226.234	-0.523818	0.262913	-1.99236	0.0463315	0.159168
EY04_03565	EY04_RS03510	-	833257	833733	+	ribosome maturation protein RimP	56.5812	-1.09288	0.261146	-4.18493	2.85255e-05	0.000277299	34.8001	-0.472614	0.434556	-1.08758	0.276781	0.52137
EY04_03570	EY04_RS03515	nusA	833781	835262	+	transcription elongation factor NusA	187.794	-0.920643	0.241924	-3.80551	0.000141514	0.00119007	119.607	-0.179854	0.363051	-0.495395	0.620321	0.795461
EY04_03575	EY04_RS03520	-	835289	837802	+	translation initiation factor IF-2	208.305	-0.711615	0.22381	-3.17954	0.00147507	0.00902415	116.772	-0.422394	0.334112	-1.26423	0.206148	0.437065
EY04_03580	EY04_RS03525	-	837962	838357	+	ribosome-binding factor A	6.42538	-0.202179	0.695871	-0.290541	0.771403	0.877769	3.45385	-0.0959928	0.987706	-0.0971877	0.922577	0.963506
EY04_03585	EY04_RS03530	-	838361	839278	+	pseudouridine synthase	163.345	-0.256712	0.243917	-1.05245	0.292591	0.501666	116.142	0.611844	0.315334	1.9403	0.0523429	0.173057
EY04_03590	EY04_RS03535	-	839420	839689	+	30S ribosomal protein S15	287.904	-0.793327	0.276741	-2.86668	0.00414805	0.0219106	147.172	-0.843323	0.296699	-2.84235	0.00447826	0.025055
EY04_03595	EY04_RS03540	-	839886	841991	+	polynucleotide phosphorylase/polyadenylase	124.033	-1.29921	0.249413	-5.20908	1.89779e-07	2.64592e-06	59.7277	-1.69443	0.409702	-4.13577	3.54e-05	0.000380062
EY04_03605	EY04_RS03550	-	842277	843290	-	hypothetical protein	31.7601	-1.46626	0.444367	-3.29966	0.000968011	0.00634718	25.3693	0.0926951	0.59309	0.156292	0.875803	0.939205
EY04_03610	EY04_RS03555	-	843628	843924	+	hypothetical protein	17.3621	-0.661924	0.439056	-1.50761	0.131655	0.29543	10.9308	-0.0189735	0.604093	-0.0314082	0.974944	0.987552
EY04_03615	EY04_RS03560	-	843983	844831	-	nicotinate-nucleotide pyrophosphorylase	18.2928	0.392843	0.457398	0.858863	0.390416	0.600118	8.05527	-0.054358	0.678132	-0.0801584	0.936111	0.968263
EY04_03620	EY04_RS03565	-	845174	847378	+	thymidine phosphorylase	34.1678	1.31991	0.461724	2.85865	0.00425452	0.0222512	12.1128	0.542112	0.603066	0.898926	0.368692	0.6116
EY04_03625	EY04_RS03570	-	847441	848001	+	N-acetyl-anhydromuranmyl-L-alanine amidase	11.5857	-0.826001	0.50777	-1.62672	0.103796	0.25235	5.85791	-0.871013	0.762493	-1.14232	0.25332	0.489394
EY04_03630	EY04_RS03575	-	847998	848834	+	membrane protein	17.3728	-0.495357	0.430184	-1.1515	0.249527	0.451623	7.54858	-1.14703	0.689111	-1.66451	0.0960105	0.263448
EY04_03635	EY04_RS03580	-	849040	851070	+	chemotaxis protein	17.1526	0.0212411	0.445777	0.0476496	0.961996	0.983237	7.01302	-0.685046	0.703986	-0.973097	0.330505	0.576656
EY04_03640	EY04_RS03585	-	851072	851860	-	hydrolase TatD	21.6227	0.789056	0.4705	1.67706	0.093531	0.235517	7.70639	-0.182246	0.715457	-0.254727	0.798934	0.900584
EY04_03645	EY04_RS03590	-	851863	852858	-	transcriptional regulator	33.0668	0.611849	0.382806	1.59833	0.10997	0.261905	12.8512	-0.0870156	0.570878	-0.152424	0.878853	0.940879
EY04_03650	EY04_RS03595	-	853155	856016	+	PTS fructose transporter subunit IIA	14.6593	-0.431786	0.54074	-0.798509	0.424575	0.630968	8.75815	0.0456428	0.725782	0.0628877	0.949856	0.97614
EY04_03655	EY04_RS03600	-	856016	856957	+	1-phosphofructokinase	1.60912	2.45884	1.36984	1.79499	0.072656	NA	1.28662	3.10136	1.7813	1.74106	0.0816727	NA
EY04_03660	EY04_RS03605	-	856969	858711	+	FruA	3.38601	2.24995	1.30398	1.72545	0.084447	0.219986	1.65467	2.22732	1.6437	1.35507	0.175396	NA
EY04_03665	EY04_RS03610	-	859534	859881	+	hypothetical protein	2.72627	-0.642039	1.01971	-0.629628	0.528938	0.712944	1.26305	-0.62705	3.88274	-0.161497	0.871702	NA
EY04_03670	EY04_RS03615	-	860491	862032	+	alkaline phosphatase	12.5059	-1.19996	0.540207	-2.22129	0.0263315	0.0938792	5.9211	-1.57364	0.866872	-1.8153	0.0694771	0.210632
EY04_03675	EY04_RS03620	-	862144	864672	-	flavodoxin	11.8925	-1.13582	0.534073	-2.12671	0.033444	0.112001	10.167	0.489761	0.640122	0.765106	0.444208	0.677078
EY04_03680	EY04_RS03625	-	864924	867197	-	ligand-gated channel protein	16.8969	-2.67556	0.498103	-5.37149	7.80886e-08	1.1524e-06	16.3888	0.252262	0.524865	0.480623	0.630784	0.80397
EY04_03685	EY04_RS03630	-	867403	868083	+	Fe(II)-dependent oxygenase	93.9895	-2.00502	0.294665	-6.80441	1.01466e-11	2.30716e-10	78.9196	0.0552452	0.314185	0.175837	0.860422	0.93063
EY04_03690	EY04_RS03635	-	868087	868869	+	hypothetical protein	42.4095	-1.43118	0.314046	-4.55723	5.18318e-06	5.86762e-05	65.8937	1.63758	0.373927	4.37941	1.19e-05	0.000140838
EY04_03695	EY04_RS03640	-	869055	870218	-	ornithine decarboxylase	26.1646	0.458844	0.406093	1.1299	0.258518	0.462712	11.84	0.129158	0.638938	0.202145	0.839803	0.919876
EY04_03700	EY04_RS03645	-	870570	871541	-	LysR family transcriptional regulator	6.72409	1.24477	0.842837	1.47688	0.139707	0.306464	4.74427	1.79753	1.03077	1.74387	0.0811818	0.235351
EY04_03705	EY04_RS03650	-	871676	872359	+	peptidase C56	17.9003	-0.472271	0.430053	-1.09817	0.272131	0.47835	11.2228	0.131452	0.607852	0.216256	0.828788	0.915602
EY04_03710	EY04_RS03655	-	872360	872500	-	oxidoreductase	2.24337	-1.36876	1.13199	-1.20916	0.226602	NA	1.71856	0.139658	1.4161	0.0986216	0.921439	NA
EY04_03715	EY04_RS03660	-	872491	872898	-	oxidoreductase	2.04615	1.2814	1.35383	0.946498	0.343894	NA	1.39306	1.85888	1.71179	1.08593	0.277511	NA
EY04_03720	EY04_RS03665	-	873145	874302	-	glycine/betaine ABC transporter ATP-binding protein	7.28405	-1.36795	0.618239	-2.21265	0.026922	0.0955983	4.08909	-0.948804	0.906839	-1.04628	0.295433	0.542526
EY04_03725	EY04_RS03670	-	874525	875217	-	choline ABC transporter permease	1.46898	0.96228	1.39031	0.692135	0.488852	NA	1.09195	1.65475	1.89889	0.871431	0.383519	NA
EY04_03730	EY04_RS03675	-	875232	876125	-	glycine/betaine ABC transporter substrate-binding protein	4.06846	-0.868579	0.857976	-1.01236	0.311367	0.521373	2.37203	-0.483558	1.20732	-0.400522	0.688772	NA
EY04_03735	EY04_RS03680	-	876146	876862	-	glycine/betaine ABC transporter permease	15.0927	0.572094	0.513145	1.11488	0.264903	0.470169	5.10305	-0.620594	0.815151	-0.761323	0.446464	0.679077
EY04_03740	EY04_RS03685	prfC	877394	878977	+	peptide chain release factor 3	48.9491	-0.765395	0.320086	-2.39122	0.0167927	0.0669637	31.6687	-0.0269052	0.412645	-0.0652017	0.948013	0.97563
EY04_03745	EY04_RS03690	-	879456	879716	+	hypothetical protein	7.69592	-0.737032	0.624604	-1.18	0.238	0.438252	3.46967	-1.14448	0.986106	-1.16061	0.2458	0.482069
EY04_03750	EY04_RS03695	-	879837	880808	-	peptide ABC transporter ATP-binding protein	5.02509	0.232323	0.83654	0.277719	0.781228	0.882323	1.89619	-0.463218	1.3128	-0.352848	0.724202	NA
EY04_03755	EY04_RS03700	dppD	880808	881776	-	peptide ABC transporter ATP-binding protein	14.2677	-0.49404	0.489058	-1.01019	0.312405	0.522286	5.87098	-1.31659	0.808423	-1.62859	0.103401	0.277366
EY04_03760	EY04_RS03705	-	881787	882713	-	peptide transporter	8.94124	-0.280292	0.611324	-0.4585	0.646593	0.795923	4.28233	-0.544279	0.916471	-0.593885	0.552589	0.747661
EY04_03765	EY04_RS03710	-	882725	883735	-	peptide ABC transporter permease	11.4839	-0.500012	0.555537	-0.900051	0.368093	0.579119	4.70037	-1.37487	0.875693	-1.57003	0.116408	0.301011
EY04_03770	EY04_RS03715	-	883809	885404	-	peptide ABC transporter substrate-binding protein	35.9197	-0.911837	0.333576	-2.73352	0.00626605	0.0305405	15.798	-1.67701	0.555047	-3.02138	0.00251629	0.0155303
EY04_03775	EY04_RS03720	-	885486	886907	-	porin	8.85159	0.177996	0.62362	0.285425	0.775319	0.879718	6.15746	0.860127	0.828259	1.03848	0.299048	0.545659
EY04_03780	EY04_RS03725	-	887079	888680	-	peptide ABC transporter substrate-binding protein	8.67744	0.131107	0.624628	0.209896	0.833749	0.913211	3.08783	-1.11631	1.04276	-1.07054	0.284378	0.530299
EY04_03785	EY04_RS03730	-	888985	890610	-	peptide ABC transporter substrate-binding protein	53.3443	0.616381	0.328757	1.87489	0.0608085	0.173579	20.4142	-0.169114	0.48535	-0.348437	0.727512	0.858428
EY04_03790	EY04_RS03735	-	890724	891161	-	hypothetical protein	15.6095	0.707772	0.507719	1.39402	0.16331	0.340905	6.41925	0.144975	0.769206	0.188474	0.850505	0.925948
EY04_03795	EY04_RS03740	-	891425	891988	-	DNA-binding protein	8.85772	1.7435	0.80328	2.17048	0.0299706	0.103375	4.31153	1.61143	1.03536	1.5564	0.119613	0.306358
EY04_03800	EY04_RS03745	-	892203	892919	-	hypothetical protein	27.1833	-2.15721	0.350119	-6.16136	7.2122e-10	1.32215e-08	18.2175	-0.764489	0.534084	-1.4314	0.152315	0.35994
EY04_03805	EY04_RS03750	-	893320	894582	+	histidine kinase	24.1781	-0.454064	0.396816	-1.14427	0.252512	0.454728	12.8037	-0.340753	0.572608	-0.595089	0.551784	0.746807
EY04_03810	EY04_RS03755	-	894575	895135	+	chemotaxis protein CheY	45.8732	-0.0166366	0.331384	-0.0502033	0.95996	0.982971	28.7652	0.500281	0.425513	1.17571	0.23971	0.475666
EY04_03815	EY04_RS03760	-	895233	896960	+	ABC transporter ATP-binding protein	67.8563	-0.450804	0.286475	-1.57362	0.115575	0.270605	48.7889	0.495005	0.378685	1.30717	0.191156	0.418657
EY04_03820	EY04_RS03765	-	897028	897777	+	GntR family transcriptional regulator	29.0593	-0.476404	0.355356	-1.34064	0.180037	0.36501	17.0838	-0.0853464	0.509775	-0.16742	0.86704	0.933568
EY04_03825	EY04_RS03770	-	898001	898192	-	hypothetical protein	2.27609	-1.27088	1.10758	-1.14744	0.251199	0.453031	1.37844	-0.401618	1.52436	-0.263466	0.792191	NA
EY04_03830	EY04_RS03775	-	898206	899843	-	phosphatidylcholine-hydrolyzing phospholipase	32.4541	-2.59699	0.347714	-7.46875	8.09616e-14	2.14467e-12	18.8185	-1.718	0.499919	-3.43656	0.000589162	0.00460637
EY04_03835	EY04_RS03780	-	900080	900991	+	5-dehydro-4-deoxyglucarate dehydratase	1.4495	0.499463	1.49211	0.334737	0.737824	NA	0.801451	0.724833	2.09253	0.346391	0.729049	NA
EY04_03840	EY04_RS03785	-	901059	902504	+	aldehyde dehydrogenase	6.78958	0.219524	0.732676	0.299619	0.764467	0.874951	5.63451	1.27303	0.867404	1.46763	0.142204	0.344358
EY04_03845	EY04_RS03790	-	902604	903968	+	glucarate transporter	2.54473	0.604384	1.20603	0.501135	0.616276	0.775358	1.03067	0.0888339	1.79444	0.0495051	0.960517	NA
EY04_03850	EY04_RS03795	garD	903981	905534	+	galactarate dehydrogenase	1.43905	0.482323	1.41333	0.341266	0.732903	NA	0.951516	1.21795	1.95899	0.621724	0.534123	NA
EY04_03855	EY04_RS03800	-	905833	906774	+	malate transporter	4.509	-0.425625	0.798087	-0.533306	0.593822	0.760287	3.53627	0.677162	1.05387	0.642551	0.520516	0.723582
EY04_03860	EY04_RS03805	-	906868	907248	-	4-carboxymuconolactone decarboxylase	4.57565	0.957706	1.02129	0.937743	0.348376	0.559681	6.84543	2.91686	1.02497	2.8458	0.00443007	0.0249028
EY04_03865	EY04_RS03810	-	907245	908300	-	conjugal transfer protein TraR	5.29576	1.22805	0.935876	1.31219	0.189455	0.376353	4.34119	2.11412	1.10296	1.91677	0.0552667	0.179419
EY04_03870	EY04_RS03815	-	908360	908731	-	lipoprotein	1.05453	1.84923	1.46317	1.26385	0.206282	NA	0.392824	1.39426	2.75298	0.506453	0.612539	NA
EY04_03875	EY04_RS03820	gatB	908865	910310	-	glutamyl-tRNA amidotransferase	96.9742	0.184519	0.239922	0.769079	0.441847	0.642866	56.2279	0.470311	0.350394	1.34224	0.179519	0.401542
EY04_03880	EY04_RS03825	-	910321	911772	-	glutamyl-tRNA amidotransferase	69.3289	0.318029	0.276417	1.15054	0.249921	0.451783	34.0078	0.156708	0.412826	0.379599	0.704243	0.844931
EY04_03885	EY04_RS03830	-	911789	912076	-	glutamyl-tRNA amidotransferase	30.4076	-0.197375	0.349984	-0.563954	0.572785	0.745423	13.4435	-0.769545	0.552788	-1.39212	0.163887	0.376346
EY04_03890	EY04_RS03835	-	912287	913324	+	rod shape-determining protein MreB	109.257	0.438222	0.254996	1.71855	0.085697	0.221799	58.2697	0.514587	0.374064	1.37566	0.168925	0.385859
EY04_03895	EY04_RS03840	-	913514	914584	+	rod shape-determining protein MreC	21.4055	0.579744	0.449874	1.28868	0.197509	0.386844	9.40928	0.157854	0.645313	0.244617	0.806753	0.903725
EY04_03900	EY04_RS03845	-	914584	915060	+	rod shape-determining protein MreD	5.36771	2.18769	1.13284	1.93116	0.0534636	0.158152	3.11963	2.46724	1.36789	1.80369	0.0712804	0.214439
EY04_03905	EY04_RS03850	-	915104	915703	+	septum formation protein Maf	11.86	1.57744	0.674193	2.33974	0.019297	0.0738161	4.6942	1.12842	0.921556	1.22448	0.220772	0.453016
EY04_03910	EY04_RS03855	-	915761	917218	+	ribonuclease G	72.7909	0.934124	0.290305	3.21773	0.00129208	0.00805344	29.182	0.358048	0.421668	0.849122	0.395813	0.637921
EY04_03915	EY04_RS03860	-	917294	921097	+	hypothetical protein	60.1155	1.25735	0.347308	3.62026	0.000294303	0.00224348	29.7051	1.15681	0.480991	2.40505	0.0161704	0.0722634
EY04_03920	EY04_RS03865	-	921156	921995	+	carbon-nitrogen hydrolase	26.271	1.89924	0.496172	3.82777	0.000129307	0.00109611	28.3078	3.13788	0.644408	4.8694	1.12e-06	1.61e-05
EY04_03925	EY04_RS03870	tldD	922023	923465	+	protease TldD	45.5691	0.816786	0.332089	2.45954	0.0139114	0.05758	38.3534	1.80339	0.512216	3.52075	0.00043032	0.00349118
EY04_03930	EY04_RS03875	-	923514	924035	-	hypothetical protein	47.1251	0.225611	0.31966	0.705784	0.480322	0.674505	25.2339	0.29197	0.448	0.65172	0.514582	0.720197
EY04_03935	EY04_RS03880	pmbA	924144	925490	+	peptidase PmbA	54.166	0.89744	0.316312	2.8372	0.00455114	0.0234552	29.1404	0.976813	0.451476	2.1636	0.0304951	0.117469
EY04_03940	EY04_RS03885	-	925667	926062	+	FagA protein	424.983	-0.238728	0.215076	-1.10997	0.267012	0.472174	170.737	-1.16521	0.351865	-3.31153	0.000927879	0.00662903
EY04_03945	EY04_RS03890	aspA	926055	927431	+	aspartate ammonia-lyase	2230.53	-0.522297	0.142867	-3.65583	0.000256348	0.00197691	1139.63	-0.564539	0.264599	-2.13356	0.0328786	0.124684
EY04_03950	EY04_RS03895	-	927459	927908	+	hypothetical protein	525.448	-0.789229	0.212805	-3.7087	0.00020833	0.00166225	309.658	-0.320167	0.266377	-1.20193	0.229391	0.463615
EY04_03955	EY04_RS03900	-	927910	928521	+	superoxide dismutase	548.211	-0.803334	0.16285	-4.93298	8.0984e-07	1.02156e-05	338.471	-0.182837	0.257046	-0.711301	0.476898	0.699816
EY04_03960	EY04_RS03905	-	928554	929447	+	divalent cation transporter	190.14	-0.0229787	0.224634	-0.102294	0.918523	0.960961	114.551	0.392886	0.302807	1.29748	0.194467	0.422259
EY04_03965	EY04_RS03910	-	929478	929750	-	phosphocarrier protein HPr	40.9384	0.418006	0.328501	1.27247	0.203207	0.392864	19.4337	0.234158	0.481997	0.485807	0.627104	0.800463
EY04_03970	EY04_RS03915	-	929767	930624	-	glmZ(sRNA)-inactivating NTPase	47.289	1.11507	0.365432	3.05136	0.00227804	0.0132919	25.0622	1.20207	0.490623	2.45008	0.0142823	0.0649318
EY04_03975	EY04_RS03920	-	930627	931091	-	PTS fructose transporter subunit IIA	52.9009	0.580002	0.314372	1.84496	0.0650435	0.182425	18.1566	-0.6474	0.497098	-1.30236	0.192794	0.420668
EY04_03980	EY04_RS03925	-	931104	931409	-	ribosome hibernation promoting factor HPF	637.708	1.60244	0.322038	4.97595	6.49283e-07	8.30894e-06	112.205	-1.40684	0.336336	-4.18285	2.88e-05	0.000314769
EY04_03985	EY04_RS03930	-	931489	932982	-	RNA polymerase factor sigma-54	84.7371	-0.169319	0.253024	-0.66918	0.503381	0.693064	40.8915	-0.397939	0.372453	-1.06843	0.285328	0.531483
EY04_03990	EY04_RS03935	-	933165	933890	-	sugar ABC transporter ATP-binding protein	31.9541	0.142227	0.353776	0.402025	0.687666	0.825012	17.6997	0.347028	0.498403	0.696281	0.486253	0.705787
EY04_03995	EY04_RS03940	-	933890	934435	-	organic solvent tolerance protein OstA	84.7943	-0.961633	0.263941	-3.64336	0.000269106	0.00206343	47.7722	-0.597163	0.37304	-1.6008	0.109421	0.288308
EY04_04000	EY04_RS03945	-	934422	934994	-	lipopolysaccharide ABC transporter permease	17.2775	-0.413022	0.49741	-0.830345	0.406344	0.614211	10.2905	0.0874145	0.666986	0.131059	0.895729	0.949041
EY04_04005	EY04_RS03950	-	935003	935527	-	3-deoxy-D-manno-octulosonate 8-phosphate phosphatase	15.0646	-0.462055	0.491563	-0.939971	0.347232	0.558651	8.04731	-0.324944	0.683749	-0.475239	0.634617	0.806226
EY04_04010	EY04_RS03955	-	935527	936501	-	D-arabinose 5-phosphate isomerase	37.2322	-0.656233	0.32944	-1.99197	0.0463748	0.142957	20.2088	-0.452665	0.468767	-0.96565	0.334219	0.578472
EY04_04015	EY04_RS03960	-	936777	937586	+	ABC transporter ATP-binding protein	130.852	-0.647805	0.280354	-2.31067	0.020851	0.0787374	83.4733	0.0181971	0.376804	0.0482931	0.961483	0.980606
EY04_04020	EY04_RS03965	-	937586	938383	+	ABC transporter permease	53.0658	-0.906532	0.298401	-3.03797	0.00238177	0.0137607	31.8179	-0.377882	0.426123	-0.886791	0.375191	0.619281
EY04_04025	EY04_RS03970	-	938383	938850	+	organic solvent ABC transporter substrate-binding protein	63.2749	-0.708028	0.279333	-2.53471	0.0112541	0.0488725	34.5955	-0.539144	0.424904	-1.26886	0.204491	0.435251
EY04_04030	EY04_RS03975	-	938861	939514	+	toluene tolerance protein	117.501	-0.46221	0.222397	-2.07831	0.0376813	0.122401	68.7327	-0.0781572	0.347552	-0.224879	0.822073	0.912755
EY04_04035	EY04_RS03980	-	939511	939816	+	anti-sigma factor antagonist	24.803	0.532367	0.421186	1.26397	0.20624	0.396639	14.4911	0.7307	0.601584	1.21463	0.224509	0.458011
EY04_04040	EY04_RS03985	-	939932	940183	+	BolA family transcriptional regulator	15.6221	-0.3301	0.548617	-0.601694	0.547378	0.728279	10.5644	0.438054	0.631645	0.693513	0.487988	0.706141
EY04_04045	EY04_RS03990	-	940206	941471	+	UDP-N-acetylglucosamine 1-carboxyvinyltransferase	132.785	-0.436612	0.268555	-1.62578	0.103996	0.252624	75.2115	-0.144301	0.330646	-0.436422	0.662531	0.822057
EY04_04050	EY04_RS03995	hisG	941599	942234	+	ATP phosphoribosyltransferase catalytic subunit	8.62218	0.804639	0.686027	1.1729	0.240837	0.441052	5.80827	1.34014	0.868715	1.54266	0.122912	0.312584
EY04_04055	EY04_RS04000	-	942358	943686	+	histidinol dehydrogenase	19.8105	1.01701	0.492379	2.0655	0.0388759	0.125283	10.0908	1.01144	0.648549	1.55954	0.11887	0.304816
EY04_04060	EY04_RS04005	-	943689	944741	+	histidinol-phosphate aminotransferase	27.8298	-0.617882	0.358967	-1.72128	0.0852001	0.221378	17.456	0.00209244	0.493947	0.00423616	0.99662	0.998706
EY04_04065	EY04_RS04010	-	944795	945949	-	2-alkenal reductase	9.57013	1.15872	0.693288	1.67134	0.0946542	0.237667	6.9471	1.82481	0.848637	2.15029	0.0315324	0.120963
EY04_04070	EY04_RS04015	-	946052	946810	+	metal-binding protein	15.2564	0.834038	0.520802	1.60145	0.109277	0.261141	11.5792	1.63071	0.659657	2.47206	0.0134336	0.0618949
EY04_04075	EY04_RS04020	-	947071	947988	+	sulfate adenylyltransferase subunit 2	22.8283	-0.486627	0.385242	-1.26317	0.206527	0.396873	25.2483	1.42277	0.502941	2.82889	0.00467098	0.0258645
EY04_04080	EY04_RS04025	-	948001	949899	+	adenylylsulfate kinase	29.4852	0.360086	0.452877	0.79511	0.42655	0.631593	27.1122	1.62318	0.4871	3.33233	0.000861208	0.00625646
EY04_04085	EY04_RS04030	-	950063	950968	-	acyltransferase	11.333	0.119871	0.567532	0.211215	0.832719	0.912272	5.22976	-0.202435	0.908683	-0.222778	0.823708	0.913629
EY04_04090	EY04_RS04035	-	950969	953068	-	phosphate acetyltransferase	22.0037	0.641493	0.476827	1.34534	0.178516	0.362784	11.8337	0.768698	0.61909	1.24166	0.214363	0.446771
EY04_04100	EY04_RS04045	-	953438	953923	+	peptidylprolyl isomerase	157.436	0.206172	0.227804	0.90504	0.365444	0.577775	52.0508	-1.37747	0.350518	-3.92981	8.5e-05	0.00081386
EY04_04105	EY04_RS04050	-	954059	954541	+	glutathione peroxidase	23.913	1.34811	0.469281	2.87272	0.00406951	0.0215603	6.90129	-0.0274418	0.720212	-0.0381023	0.969606	0.985458
EY04_04110	EY04_RS04055	-	954749	955852	+	1,2-oxophytodienoate reductase""	4.09642	0.470898	0.98759	0.476816	0.633493	0.786105	1.6782	-0.211636	1.47659	-0.143328	0.886031	NA
EY04_04115	EY04_RS04060	-	955960	957159	-	glycoside hydrolase	2.41108	0.489735	1.1895	0.411715	0.680548	0.819815	1.13347	0.194241	1.73003	0.112276	0.910605	NA
EY04_04120	EY04_RS04065	-	957200	957955	-	cysteine biosynthesis protein CysZ	6.41192	-0.0424906	0.711268	-0.0597392	0.952363	0.977265	2.59898	-0.741261	1.13978	-0.650355	0.515463	NA
EY04_04125	EY04_RS04070	-	958268	959230	+	thioredoxin reductase	26.2099	-2.07191	0.366405	-5.6547	1.56119e-08	2.52725e-07	18.3383	-0.592485	0.483939	-1.2243	0.220841	0.453016
EY04_04130	EY04_RS04075	-	959392	959730	-	HopJ type III effector protein	3.22684	1.12757	1.15653	0.974959	0.329581	0.540092	2.44512	1.8634	1.37912	1.35116	0.176645	NA
EY04_04135	EY04_RS04080	-	959723	960019	-	cell division protein DedD	7.82369	-0.920603	0.629215	-1.4631	0.143441	0.312608	5.073	-0.0450707	0.852321	-0.0528799	0.957828	0.978443
EY04_04140	EY04_RS04085	folX	960057	960428	-	D-erythro-7,8-dihydroneopterin triphosphate epimerase""	12.8729	0.890498	0.566294	1.5725	0.115834	0.270945	8.12404	1.32789	0.734266	1.80846	0.0705353	0.21309
EY04_04145	EY04_RS04090	-	960431	960991	-	GTP cyclohydrolase	14.1812	0.681656	0.549716	1.24001	0.21497	0.409071	7.6104	0.80802	0.733297	1.1019	0.270505	0.512011
EY04_04150	EY04_RS04095	-	961013	961723	-	dihydrofolate reductase	7.666	1.04598	0.752407	1.39018	0.164474	0.342162	4.20124	1.24004	1.02088	1.21468	0.224489	0.458011
EY04_04155	EY04_RS04100	-	961886	962458	-	antibiotic biosynthesis monooxygenase	4.95256	-0.265051	0.813986	-0.325621	0.744711	0.863002	2.47827	-0.296385	1.26269	-0.234726	0.814422	NA
EY04_04160	EY04_RS04105	-	962672	963637	+	MerR family transcriptional regulator	40.8512	0.669301	0.349836	1.91318	0.0557246	0.16275	21.2676	0.687967	0.486948	1.41281	0.15771	0.368646
EY04_04165	EY04_RS04110	-	963668	964273	-	hypothetical protein	40.0784	0.442121	0.347445	1.27249	0.203198	0.392864	22.7778	0.666661	0.472242	1.41169	0.15804	0.369218
EY04_04170	EY04_RS04115	-	964329	964802	-	histidine kinase	21.6522	0.677829	0.442116	1.53315	0.125239	0.28563	10.7855	0.562185	0.615997	0.912643	0.361431	0.605618
EY04_04175	EY04_RS04120	-	964958	965413	+	flavodoxin	15.3931	-0.403885	0.466526	-0.865728	0.386639	0.596336	8.28046	-0.241898	0.678848	-0.356336	0.721589	0.856129
EY04_04180	EY04_RS04125	-	965394	966290	-	LysR family transcriptional regulator	9.98299	-0.261459	0.592082	-0.441593	0.658784	0.803832	6.38865	0.342165	0.788765	0.433798	0.664435	0.822761
EY04_04185	EY04_RS04130	-	966401	966787	+	LrgA	20.2649	1.26561	0.551824	2.29351	0.0218188	0.0815203	16.0884	2.10254	0.681989	3.08295	0.00204961	0.0130115
EY04_04190	EY04_RS04135	-	966777	967463	+	membrane protein	33.1254	0.705485	0.408253	1.72806	0.0839778	0.219207	27.58	1.7175	0.534969	3.21047	0.00132519	0.00896219
EY04_04195	EY04_RS04140	-	967618	968400	+	aldolase	76.3656	0.819738	0.289659	2.83001	0.00465472	0.0239424	29.6562	0.128568	0.410262	0.31338	0.753992	0.874831
EY04_04200	EY04_RS04145	-	968400	969302	+	alpha/beta hydrolase	60.404	1.24771	0.37344	3.34114	0.000834362	0.00558137	21.8744	0.442835	0.46708	0.948091	0.343083	0.588959
EY04_04205	EY04_RS04150	-	969515	970426	+	serine/threonine protein kinase	3.88388	0.547476	0.958217	0.571348	0.567764	0.742137	2.08363	0.690682	1.35748	0.508799	0.610893	NA
EY04_04210	EY04_RS04155	-	970532	970888	+	hypothetical protein	2.10772	2.8585	1.32618	2.15544	0.0311272	NA	0.231892	0.765907	3.29534	0.232421	0.816211	NA
EY04_04215	EY04_RS04160	-	971478	973271	+	hypothetical protein	2.83383	-0.0286608	1.0245	-0.0279754	0.977682	0.988692	2.41743	1.17279	1.26576	0.926546	0.354162	NA
EY04_04220	EY04_RS04165	-	973295	974662	+	hypothetical protein	2.3985	1.67297	1.31688	1.27041	0.203939	0.393592	1.83929	2.34413	1.60524	1.4603	0.144209	NA
EY04_04225	EY04_RS04170	-	974812	977355	+	LuxR family transcriptional regulator	5.31103	1.22608	0.938564	1.30633	0.191439	0.379015	3.50273	1.76482	1.19624	1.4753	0.140131	0.340679
EY04_04230	EY04_RS04175	-	977505	978296	-	IclR family transcriptional regulator	13.5541	-0.258706	0.535042	-0.483524	0.628724	0.783759	8.75226	0.398223	0.667113	0.596935	0.550551	0.745841
EY04_04235	EY04_RS04180	-	978463	979767	+	homogentisate 1,2-dioxygenase""	32.7625	-1.67704	0.380437	-4.4082	1.04234e-05	0.00011089	24.8241	-0.0360944	0.586133	-0.0615805	0.950897	0.976527
EY04_04240	EY04_RS04185	-	979771	981075	+	fumarylacetoacetase	16.2252	-1.52761	0.550065	-2.77714	0.00548397	0.0274354	13.9171	0.390591	0.677933	0.576149	0.564515	0.755492
EY04_04245	EY04_RS04190	-	981091	981729	+	maleylacetoacetate isomerase	12.0566	-6.89694e-05	0.577991	-0.000119326	0.999905	0.999905	6.86261	0.380892	0.901216	0.422642	0.672556	0.827382
EY04_04250	EY04_RS04195	-	981897	983267	+	major facilitator transporter	4.49659	2.79503	1.2767	2.18926	0.0285779	0.0997404	2.59507	3.02427	1.50369	2.01123	0.0443007	NA
EY04_04255	EY04_RS04200	-	983280	983747	-	GCN5 family acetyltransferase	4.2587	-0.404477	0.823231	-0.491329	0.623194	0.779626	2.23101	-0.10558	1.348	-0.0783233	0.937571	NA
EY04_04260	EY04_RS04205	-	983804	984616	-	SAM-dependent methlyltransferase	9.45956	0.510951	0.622349	0.821004	0.411644	0.618868	3.0901	-0.734104	1.03265	-0.710893	0.477151	0.699816
EY04_04265	EY04_RS04210	-	984684	985487	-	hypothetical protein	11.1987	0.591057	0.666425	0.886907	0.375129	0.585055	6.57446	0.785651	0.852061	0.92206	0.356497	0.600622
EY04_04270	EY04_RS04215	-	985671	986690	+	amino acid dehydrogenase	60.8075	-0.979089	0.326099	-3.00243	0.0026783	0.0151437	28.5875	-1.35349	0.479218	-2.82438	0.00473724	0.0260972
EY04_04275	EY04_RS04220	-	986789	987883	+	ABC transporter permease	10.1541	1.58234	0.792091	1.99768	0.0457519	0.142417	6.00858	1.87946	0.929251	2.02255	0.0431195	0.151146
EY04_04280	EY04_RS04225	-	987876	988862	+	2-oxoisovalerate dehydrogenase	10.5763	1.56228	0.776143	2.01287	0.0441279	0.139243	6.02177	1.74074	0.912736	1.90717	0.0564985	0.182046
EY04_04285	EY04_RS04230	-	988873	989982	+	branched-chain alpha-keto acid dehydrogenase subunit E2	12.1801	2.79372	0.920727	3.03426	0.00241129	0.0138859	6.05019	2.76314	1.05852	2.61037	0.00904448	0.0443272
EY04_04290	EY04_RS04235	-	990046	990396	-	hypothetical protein	34.6728	-0.569204	0.343293	-1.65807	0.0973036	0.241685	19.198	-0.371231	0.536713	-0.691675	0.489142	0.70667
EY04_04295	EY04_RS04240	-	990762	991262	+	PsiE family protein	20.9906	-2.31622	0.407308	-5.68667	1.29542e-08	2.11825e-07	11.5331	-1.9735	0.625474	-3.1552	0.00160386	0.0106135
EY04_04300	EY04_RS04245	-	991259	991588	-	hypothetical protein	13.2138	-0.330864	0.552892	-0.598424	0.549557	0.730225	7.89637	-0.0301077	0.763736	-0.0394217	0.968554	0.985458
EY04_04305	EY04_RS04250	-	991806	993107	-	serine/threonine protein kinase	1.40417	2.26736	1.46382	1.54893	0.121399	NA	0.605707	2.14676	2.53382	0.847242	0.39686	NA
EY04_04310	EY04_RS04255	-	993171	994547	-	serine dehydratase	2.41891	0.15315	1.19567	0.128087	0.89808	0.950892	2.47047	1.55927	1.43825	1.08414	0.278301	NA
EY04_04315	EY04_RS04260	-	994683	995630	+	LysR family transcriptional regulator	1.94131	1.44388	1.41719	1.01883	0.308285	NA	1.18125	1.64297	1.78701	0.919398	0.357888	NA
EY04_04320	EY04_RS04265	-	995843	996250	+	ribosomal subunit interface protein	141.764	0.717225	0.342909	2.09159	0.036475	0.119508	100.772	1.38627	0.356474	3.88884	0.000100727	0.000945381
EY04_04325	EY04_RS04270	-	996474	998834	-	transporter	21.7838	-0.26632	0.446078	-0.597025	0.550491	0.730745	16.4245	0.717738	0.568618	1.26225	0.206859	0.437696
EY04_04330	EY04_RS04275	-	999060	999995	-	membrane protein	41.5877	0.652096	0.346123	1.884	0.059565	0.171012	21.4939	0.616952	0.490752	1.25716	0.208697	0.440288
EY04_04335	EY04_RS04280	-	1000022	1000510	-	RNA polymerase sigma factor	23.3797	1.35794	0.489727	2.77285	0.00555682	0.0276432	10.2422	1.04882	0.646581	1.6221	0.104783	0.279507
EY04_04340	EY04_RS04285	-	1000731	1001036	+	hypothetical protein	4.38967	-0.34348	0.808172	-0.425009	0.67083	0.812766	3.44471	0.821194	1.03919	0.790223	0.429397	0.665411
EY04_04345	EY04_RS04290	-	1001033	1002607	+	peptidase	35.3209	0.421572	0.412994	1.02077	0.307363	0.517538	22.1785	0.924369	0.495275	1.86638	0.0619889	0.195068
EY04_04350	EY04_RS04295	-	1002608	1002931	+	hypothetical protein	14.0732	1.02919	0.574077	1.79277	0.0730104	0.198364	9.40534	1.59304	0.717723	2.21958	0.0264475	0.105992
EY04_04355	EY04_RS04300	-	1003073	1004521	+	penicillin-binding protein	78.4017	-0.197669	0.273864	-0.721779	0.470431	0.666107	49.3433	0.364893	0.358733	1.01717	0.309072	0.554322
EY04_04360	EY04_RS04305	-	1004682	1005557	-	AraC family transcriptional regulator	21.6642	0.490229	0.447893	1.09452	0.273726	0.48004	21.0249	1.81058	0.532756	3.39852	0.00067751	0.00513858
EY04_04365	EY04_RS04310	-	1005843	1006742	+	membrane protein	10.8229	1.28879	0.688619	1.87156	0.0612671	0.174606	7.88665	1.93247	0.815719	2.36904	0.0178343	0.0784784
EY04_04370	EY04_RS04315	-	1006888	1007862	-	bifunctional glyoxylate/hydroxypyruvate reductase B	15.3163	0.15995	0.481206	0.332394	0.739592	0.860421	10.7377	0.888907	0.630556	1.40972	0.158623	0.369937
EY04_04375	EY04_RS04320	-	1008104	1009072	-	LysR family transcriptional regulator	24.0421	0.443407	0.434608	1.02025	0.307611	0.517538	11.7817	0.348992	0.5942	0.587332	0.556981	0.750924
EY04_04380	EY04_RS04325	-	1009336	1010847	+	RND transporter	1.48482	2.37194	1.43575	1.65206	0.0985216	NA	0.900579	2.58674	1.93551	1.33647	0.181397	NA
EY04_04385	EY04_RS04330	-	1010900	1013107	+	fusaric acid resistance protein	1.88647	1.14684	1.35219	0.848134	0.396364	NA	0.687881	0.241964	2.20298	0.109835	0.91254	NA
EY04_04390	EY04_RS04335	-	1013097	1013297	+	hypothetical protein	0.158877	-0.890154	2.92459	-0.304369	0.760847	NA	0.0378567	-0.665564	4.05671	-0.164065	0.86968	NA
EY04_04395	EY04_RS04340	-	1013308	1014174	+	membrane protein	0.464846	0.695729	1.96556	0.35396	0.723369	NA	0.274501	0.906243	3.12645	0.289863	0.771921	NA
EY04_04400	EY04_RS04345	-	1014283	1015347	-	hypothetical protein	4.88679	-1.24445	0.772966	-1.60997	0.107404	0.258011	2.67928	-0.905232	1.15234	-0.785561	0.432125	NA
EY04_04405	EY04_RS04350	-	1015586	1016617	-	hypothetical protein	4.17214	1.47011	1.11938	1.31332	0.189075	0.375738	2.24324	1.41203	1.42171	0.993191	0.320617	NA
EY04_04410	EY04_RS04355	-	1016932	1017966	-	hypothetical protein	4.92412	-1.1633	0.777873	-1.49549	0.134787	0.299665	3.47392	-0.130032	1.02182	-0.127255	0.898739	0.95036
EY04_04420	EY04_RS04360	-	1018166	1018990	-	short-chain dehydrogenase	7.85655	0.501725	0.703032	0.713659	0.475438	0.670447	3.43055	0.00350771	1.01292	0.00346295	0.997237	0.998706
EY04_04425	EY04_RS04365	-	1019026	1019490	-	multidrug transporter	2.31889	1.56299	1.32523	1.17941	0.238234	0.438252	0.719624	0.579467	2.14798	0.269772	0.787335	NA
EY04_04435	EY04_RS04375	-	1020844	1021116	-	short-chain dehydrogenase	1.80502	1.04315	1.35995	0.767054	0.443049	NA	0.768347	0.494759	2.03683	0.242906	0.808078	NA
EY04_04440	EY04_RS04380	-	1021508	1022221	+	hypothetical protein	15.28	1.02147	0.539049	1.89494	0.0581003	0.167838	6.38315	0.629973	0.787719	0.799743	0.42386	0.660836
EY04_04445	EY04_RS04385	-	1022339	1022734	-	hypothetical protein	2.43378	3.05365	1.31611	2.32021	0.0203295	0.0770548	0.545612	1.87649	2.27027	0.82655	0.408492	NA
EY04_04450	EY04_RS04390	-	1022827	1023204	-	hypothetical protein	1.70314	1.20775	1.36546	0.884498	0.376428	NA	0.230585	-1.6212	3.36857	-0.481273	0.630323	NA
EY04_04455	EY04_RS04395	-	1023207	1023599	-	hypothetical protein	4.93754	0.499702	0.844986	0.591373	0.55427	0.732838	1.91604	-0.258033	1.31387	-0.196392	0.844304	NA
EY04_04460	EY04_RS04400	-	1023596	1024555	-	hypothetical protein	2.51666	1.76004	1.31768	1.33571	0.181645	0.367032	0.773698	0.787319	2.07519	0.379397	0.704393	NA
EY04_04465	EY04_RS04405	-	1025281	1026732	-	mannose-1-phosphate guanylyltransferase	6.76104	-0.402449	0.685791	-0.586838	0.557312	0.734123	5.18876	0.686537	0.857	0.801093	0.423078	0.659891
EY04_04470	EY04_RS04410	-	1026890	1027546	-	alginate O-acetyltransferase	3.6925	-0.991953	0.847931	-1.16985	0.242061	0.442678	3.06554	0.38914	1.11317	0.349577	0.726656	0.857888
EY04_04475	EY04_RS04415	-	1027561	1028736	-	alginate O-acetyltransferase	1.4939	1.00217	1.43031	0.700668	0.48351	NA	0.814054	1.13985	1.9656	0.579897	0.561984	NA
EY04_04480	EY04_RS04420	-	1028748	1030313	-	poly(beta-D-mannuronate) O-acetylase	0.938524	1.70823	1.51054	1.13087	0.258109	NA	1.21905	2.98879	1.77841	1.6806	0.0928412	NA
EY04_04485	EY04_RS04425	algL	1030551	1031675	-	poly(beta-D-mannuronate) lyase	0.624254	1.13574	1.7018	0.667371	0.504535	NA	0.663935	2.15391	2.11528	1.01826	0.308553	NA
EY04_04490	EY04_RS04430	-	1031683	1033131	-	alginate O-acetyltransferase	1.57568	0.745857	1.39551	0.534468	0.593018	NA	0.563445	-0.0582557	2.48046	-0.0234858	0.981263	NA
EY04_04495	EY04_RS04435	-	1033143	1034735	-	poly(beta-D-mannuronate) C5 epimerase	8.44129	-0.0109633	0.689193	-0.0159075	0.987308	0.993496	4.88845	0.327478	0.93647	0.349694	0.726568	0.857888
EY04_04500	EY04_RS04440	-	1034774	1036396	-	alginate regulatory protein	1.68562	-1.27457	1.31788	-0.967136	0.333476	NA	1.90313	1.10209	1.46012	0.754793	0.450373	NA
EY04_04505	EY04_RS04445	-	1036393	1037904	-	alginate biosynthesis protein	2.92445	0.616742	1.2314	0.500848	0.616478	0.775428	1.63804	0.822603	1.61404	0.509654	0.610294	NA
EY04_04510	EY04_RS04450	-	1037914	1039083	-	hemolysin D	3.0608	0.744108	1.19117	0.624687	0.532177	0.715255	2.3838	1.62373	1.40153	1.15855	0.246642	NA
EY04_04515	EY04_RS04455	-	1039119	1040600	-	glycosyl transferase	3.50158	-0.365656	0.916954	-0.398772	0.690061	0.826389	2.76044	0.776971	1.1561	0.67206	0.501545	NA
EY04_04520	EY04_RS04460	-	1040809	1042125	-	GDP-mannose dehydrogenase	4.04324	-1.83179	0.810907	-2.25894	0.023887	0.0870979	5.63465	1.24038	0.881108	1.40774	0.159207	0.369937
EY04_04525	EY04_RS04465	-	1042939	1043718	-	hypothetical protein	9.30978	-0.74839	0.568878	-1.31556	0.188323	0.374666	4.53128	-1.01251	0.86744	-1.16724	0.243112	0.478451
EY04_04530	EY04_RS04470	-	1044003	1045127	+	polysaccharide deacetylase	15.0989	-0.946109	0.458179	-2.06493	0.0389294	0.125343	9.44214	-0.256794	0.632354	-0.406092	0.684675	0.83298
EY04_04535	EY04_RS04475	-	1045476	1046870	+	ATPase	125.682	-0.191959	0.308747	-0.621737	0.534115	0.716814	65.7897	-0.148392	0.3798	-0.39071	0.696011	0.840128
EY04_04540	EY04_RS04480	moaC	1047103	1047576	+	molybdenum cofactor biosynthesis protein MoaC	38.7558	2.83127	0.534299	5.29902	1.16423e-07	1.68068e-06	12.6318	1.97051	0.688253	2.86306	0.00419566	0.0237515
EY04_04545	EY04_RS04485	-	1047573	1047815	+	molybdenum cofactor biosynthesis protein MoaD	7.85909	2.81281	1.08767	2.58608	0.00970745	0.0434009	2.90998	2.39833	1.41889	1.69029	0.0909721	0.253498
EY04_04550	EY04_RS04490	-	1047817	1048269	+	molybdenum cofactor biosynthesis protein MoaE	15.3487	2.3038	0.71669	3.2145	0.00130672	0.00812558	5.56583	1.68953	0.92875	1.81915	0.0688889	0.209438
EY04_04555	EY04_RS04495	-	1048567	1049343	+	ABC transporter substrate-binding protein	6.86736	0.463108	0.716036	0.646767	0.517783	0.70411	1.49285	-3.37934	1.64286	-2.05698	0.0396877	NA
EY04_04560	EY04_RS04500	-	1049454	1050080	-	hypothetical protein	4.66854	-0.98429	0.845819	-1.16371	0.24454	0.444451	3.45734	0.197304	1.06285	0.185636	0.85273	0.926555
EY04_04565	EY04_RS04505	-	1050167	1051294	-	FAD-dependent oxidoreductase	1.70662	1.2107	1.36446	0.887306	0.374914	NA	0.706598	0.675404	2.17335	0.310766	0.755978	NA
EY04_04570	EY04_RS04510	-	1051433	1052386	-	ornithine cyclodeaminase	3.5515	0.135045	0.999463	0.135117	0.892519	0.947418	1.62618	-0.529984	1.47896	-0.358348	0.720083	NA
EY04_04575	EY04_RS04515	-	1052603	1054078	-	ATP-dependent RNA helicase RhlB	61.9939	0.0892631	0.297474	0.30007	0.764123	0.874935	32.3424	0.144127	0.406718	0.354367	0.723064	0.856824
EY04_04580	EY04_RS04520	-	1054174	1054830	-	carboxylesterase	36.5568	-0.530949	0.326354	-1.62691	0.103756	0.25235	13.4425	-2.22239	0.58248	-3.81539	0.000135966	0.00124892
EY04_04585	EY04_RS04525	-	1055298	1056326	+	amino acid ABC transporter substrate-binding protein	58.0636	1.52099	0.378066	4.02307	5.74451e-05	0.000522928	54.2367	2.60097	0.471224	5.51961	3.4e-08	6.39e-07
EY04_04590	EY04_RS04530	-	1056392	1057573	+	amino acid ABC transporter permease	13.4018	2.06067	0.74423	2.76886	0.00562534	0.0279316	5.7822	1.76252	0.914825	1.92662	0.0540266	0.176457
EY04_04595	EY04_RS04535	-	1057584	1058681	+	amino acid ABC transporter permease	13.4009	0.589583	0.622239	0.947518	0.343375	0.554803	7.24843	0.773137	0.74772	1.03399	0.30114	0.546927
EY04_04600	EY04_RS04540	glnQ	1058692	1059456	+	glutamine ABC transporter ATP-binding protein	8.07427	1.63365	0.82682	1.97583	0.0481741	0.147615	5.7593	2.31149	1.00177	2.3074	0.0210325	0.0897111
EY04_04605	EY04_RS04545	-	1059516	1059992	-	XRE family transcriptional regulator	7.91709	1.13009	0.736716	1.53396	0.12504	0.285299	2.42648	0.0295481	1.20552	0.0245107	0.980445	NA
EY04_04610	EY04_RS04550	-	1059989	1060300	-	motility quorum-sensing regulator MqsR	2.6696	1.85705	1.31198	1.41546	0.156935	0.332393	1.23825	1.58511	1.75034	0.905599	0.365148	NA
EY04_04615	EY04_RS04555	-	1060465	1061124	+	GntR family transcriptional regulator	2.86936	-1.63859	0.972793	-1.68441	0.0921017	0.232581	1.57479	-1.2088	1.44324	-0.83756	0.402278	NA
EY04_04620	EY04_RS04560	-	1061114	1062433	+	MFS transporter	3.50296	0.0215421	0.988203	0.0217992	0.982608	0.991332	1.80264	-0.0841508	1.39636	-0.0602643	0.951945	NA
EY04_04625	EY04_RS04565	-	1062533	1063003	+	ketosteroid isomerase	2.86818	-1.25894	0.964315	-1.30553	0.191714	0.379362	1.46372	-1.37036	1.46754	-0.93378	0.350417	NA
EY04_04630	EY04_RS04570	-	1063055	1063369	+	GIY-YIG nuclease	1.70873	-1.23747	1.25176	-0.988586	0.322866	NA	0.76747	-1.3656	2.18537	-0.624881	0.532049	NA
EY04_04635	EY04_RS04575	-	1063390	1064811	-	hypothetical protein	33.9317	-1.12967	0.44261	-2.5523	0.0107014	0.0469339	12.8169	-4.2917	0.799944	-5.365	8.1e-08	1.41e-06
EY04_04640	EY04_RS04580	-	1064965	1065900	+	glutathione S-transferase	57.6514	-1.16288	0.299799	-3.87886	0.000104947	0.000902319	26.9354	-1.63235	0.437434	-3.73166	0.00019022	0.00168615
EY04_04645	EY04_RS04585	-	1065961	1066314	-	glutaredoxin	9.27918	-0.333192	0.581012	-0.573468	0.566328	0.741024	4.26933	-0.73839	0.880283	-0.838809	0.401576	0.643467
EY04_04650	EY04_RS04590	-	1066314	1067318	-	nucleoid-associated protein	16.3437	0.474873	0.508355	0.934137	0.350233	0.561263	7.13335	-0.0432569	0.735359	-0.0588243	0.953092	0.976775
EY04_04655	EY04_RS04595	-	1067714	1067995	+	dipicolinate synthase	512.229	-1.76486	0.216465	-8.15311	3.54685e-16	1.0989e-14	271.141	-1.6239	0.322858	-5.02976	4.91e-07	7.56e-06
EY04_04660	EY04_RS04600	-	1068097	1069122	-	23S rRNA methyltransferase	8.74108	-0.578718	0.590709	-0.9797	0.327234	0.537244	5.91793	0.267577	0.81725	0.327412	0.743356	0.869617
EY04_04665	EY04_RS04605	-	1069327	1072173	-	valyl-tRNA synthetase	149.514	0.216821	0.316063	0.686006	0.492709	0.685857	79.6132	0.299616	0.342979	0.87357	0.382352	0.624529
EY04_04670	EY04_RS04610	-	1072307	1072777	-	DNA polymerase III subunit chi	1.67395	2.50838	1.46436	1.71295	0.0867212	NA	0.724029	2.40072	2.22375	1.07958	0.280328	NA
EY04_04675	EY04_RS04615	-	1072785	1073213	-	DNA polymerase III subunit chi	2.25425	1.71306	1.32275	1.29507	0.195295	0.383715	1.3252	1.97845	1.71822	1.15145	0.249547	NA
EY04_04680	EY04_RS04620	-	1073274	1074764	-	cytosol aminopeptidase	56.256	0.25904	0.289398	0.895098	0.370735	0.581054	29.3023	0.271637	0.429416	0.632573	0.527013	0.728617
EY04_04685	EY04_RS04625	-	1075076	1076194	+	permease	17.0162	0.617809	0.58939	1.04822	0.294538	0.503863	7.43951	0.314761	0.774519	0.406396	0.684452	0.832943
EY04_04690	EY04_RS04630	-	1076187	1077248	+	permease	32.7573	-0.0991664	0.41851	-0.236951	0.812695	0.901708	19.6189	0.321222	0.493127	0.651399	0.514789	0.720197
EY04_04695	EY04_RS04635	-	1077417	1079216	+	elongation factor 4	253.84	-0.180563	0.211193	-0.854968	0.392569	0.601253	134.08	-0.120164	0.310864	-0.386549	0.69909	0.843136
EY04_04700	EY04_RS04640	-	1079222	1080076	+	signal peptidase	78.0292	0.416858	0.310776	1.34135	0.179808	0.364709	41.0152	0.451609	0.384709	1.1739	0.240437	0.476012
EY04_04710	EY04_RS04650	rnc	1080290	1080979	+	ribonuclease III	39.1655	-0.0152951	0.364198	-0.0419966	0.966501	0.98394	17.6505	-0.444243	0.495594	-0.896385	0.370047	0.613612
EY04_04715	EY04_RS04655	-	1080972	1081874	+	GTPase Era	63.2337	-0.0703719	0.314635	-0.223662	0.823021	0.907488	32.8412	-0.084611	0.452673	-0.186914	0.851728	0.926555
EY04_04720	EY04_RS04660	-	1081994	1082683	+	DNA recombination protein RecO	3.35947	1.21378	1.14969	1.05574	0.291086	0.500358	1.89951	1.3712	1.4632	0.937126	0.348694	NA
EY04_04725	EY04_RS04665	-	1082822	1083562	+	pyridoxine 5'-phosphate synthase	8.51722	0.949763	0.742684	1.27882	0.200959	0.390852	10.3504	2.5735	0.796779	3.22988	0.00123843	0.00844425
EY04_04730	EY04_RS04670	-	1083672	1085132	-	murein transglycosylase	55.294	0.254033	0.306344	0.829239	0.406969	0.614219	19.8498	-0.912759	0.491202	-1.85822	0.0631382	0.197472
EY04_04735	EY04_RS04675	-	1085420	1089316	+	phosphoribosylformylglycinamidine synthase	203.673	-0.675525	0.25705	-2.62799	0.00858905	0.0392621	141.801	0.2553	0.30466	0.837982	0.402041	0.643635
EY04_04740	EY04_RS04680	-	1089322	1089633	+	NGG1p interacting factor 3 protein, NIF3""	5.89966	-0.405055	0.750007	-0.540068	0.58915	0.756435	3.66245	0.205827	0.993464	0.207181	0.835869	0.918603
EY04_04745	EY04_RS04685	-	1089810	1091531	-	PTS N-acetyl-D-glucosamine transporter	7.12348	1.42425	0.84019	1.69515	0.0900461	0.229027	2.86904	1.06279	1.16226	0.914414	0.360499	0.604998
EY04_04750	EY04_RS04690	-	1091558	1094080	-	PTS N-acetyl-D-glucosamine transporter	10.3037	0.819044	0.648611	1.26277	0.206673	0.397011	5.7603	1.05822	0.883777	1.19739	0.231155	0.465859
EY04_04755	EY04_RS04695	-	1094111	1095133	-	iron dicitrate transport regulator FecR	3.40823	1.19949	1.16254	1.03178	0.302176	0.512625	1.96097	1.51903	1.47496	1.02988	0.303067	NA
EY04_04760	EY04_RS04700	-	1095114	1096220	-	N-acetylglucosamine-6-phosphate deacetylase	1.97992	2.75504	1.35465	2.03376	0.0419758	NA	1.67945	3.48694	1.62899	2.14055	0.03231	NA
EY04_04765	EY04_RS04705	-	1096278	1097009	-	GntR family transcriptional regulator	1.11881	0.381367	1.47535	0.258493	0.796026	NA	1.04595	1.6111	1.82261	0.883951	0.376723	NA
EY04_04770	EY04_RS04710	-	1097305	1097808	-	hypothetical protein	14.1355	1.44237	0.635569	2.26941	0.0232432	0.0855228	4.34421	0.23069	0.933556	0.247109	0.804824	0.902677
EY04_04775	EY04_RS04715	-	1097854	1098405	-	ADP-ribose pyrophosphatase	21.6637	0.444037	0.444813	0.998257	0.318155	0.528894	6.9552	-1.0706	0.810551	-1.32083	0.186559	0.412786
EY04_04780	EY04_RS04720	-	1098553	1099152	+	DNA mismatch repair protein MutT	16.2538	0.564233	0.521927	1.08106	0.279672	0.488044	6.26849	-0.0348898	0.839155	-0.0415773	0.966836	0.984431
EY04_04785	EY04_RS04725	-	1099219	1099740	+	hypothetical protein	17.4881	1.46902	0.558794	2.62891	0.00856591	0.0391901	7.17376	0.948506	0.774254	1.22506	0.220554	0.453016
EY04_04790	EY04_RS04730	-	1099740	1099952	+	Fe-S protein	2.26597	-0.0315874	1.24612	-0.0253486	0.979777	0.990055	1.00926	-0.55968	1.91865	-0.291705	0.770513	NA
EY04_04795	EY04_RS04735	-	1100082	1100549	+	preQ0 transporter	10.5779	0.123969	0.580202	0.213666	0.830808	0.911308	3.975	-0.845675	0.94743	-0.892599	0.372072	0.615076
EY04_04800	EY04_RS04740	purT	1100653	1101834	+	phosphoribosylglycinamide formyltransferase	31.9134	0.570913	0.370555	1.5407	0.12339	0.282873	22.2565	1.23354	0.499394	2.47008	0.0135083	0.0621727
EY04_04805	EY04_RS04745	-	1101911	1103227	-	MFS transporter	8.3815	-0.524309	0.624965	-0.838941	0.401502	0.609461	3.98052	-0.811847	1.0308	-0.787587	0.430938	0.666816
EY04_04810	EY04_RS04750	-	1103614	1104852	-	hypothetical protein	11.6723	0.661443	0.597108	1.10774	0.267972	0.473081	6.28638	0.775922	0.796613	0.974027	0.330043	0.576572
EY04_04815	EY04_RS04755	-	1104865	1105677	-	cytochrome C assembly protein	21.9667	0.408491	0.46469	0.879061	0.379368	0.588243	8.43157	-0.452623	0.655152	-0.690867	0.489649	0.70667
EY04_04820	EY04_RS04760	-	1105876	1107252	+	RNA-binding protein	108.736	-0.652648	0.263649	-2.47544	0.0133071	0.0558062	82.2838	0.474239	0.340189	1.39405	0.163304	0.3757
EY04_04825	EY04_RS04765	rpsP	1107501	1107752	+	30S ribosomal protein S16	416.468	-1.69421	0.219264	-7.72682	1.10265e-14	3.19225e-13	246.76	-0.992235	0.298282	-3.3265	0.000879438	0.00633548
EY04_04830	EY04_RS04770	-	1107758	1108294	+	16S rRNA processing protein RimM	574.556	-2.48724	0.209859	-11.852	2.10174e-32	1.54653e-30	424.261	-0.547768	0.334043	-1.63981	0.101044	0.273085
EY04_04835	EY04_RS04775	-	1108297	1109049	+	tRNA (guanine-N1)-methyltransferase	424.179	-1.70151	0.248299	-6.85268	7.24783e-12	1.66952e-10	362.489	0.217421	0.358227	0.606935	0.543894	0.741017
EY04_04840	EY04_RS04780	-	1109095	1109445	+	50S ribosomal protein L19	234.187	-1.8056	0.24883	-7.25634	3.977e-13	9.93875e-12	166.433	-0.386988	0.306832	-1.26124	0.207224	0.438252
EY04_04845	EY04_RS04785	-	1109537	1109950	+	cytochrome C oxidase subunit II	1.24511	0.226199	1.45383	0.155588	0.876358	NA	1.01646	1.24195	1.85498	0.669524	0.503161	NA
EY04_04850	EY04_RS04790	-	1110020	1111825	-	sodium:proton antiporter	22.6056	-0.0684918	0.402298	-0.170251	0.864813	0.932383	9.90294	-0.531679	0.648834	-0.819438	0.412537	0.651215
EY04_04855	EY04_RS04795	-	1111933	1112829	+	tyrosine recombinase XerD	12.5167	0.562597	0.592629	0.949325	0.342456	0.554163	6.89788	0.698889	0.766928	0.911284	0.362146	0.606345
EY04_04860	EY04_RS04800	-	1113121	1113852	+	protein-disulfide isomerase	53.7397	0.0113636	0.333322	0.0340921	0.972804	0.986584	26.917	-0.0512299	0.446409	-0.11476	0.908635	0.955767
EY04_04865	EY04_RS04805	-	1113984	1115288	+	homoserine dehydrogenase	42.7315	0.813281	0.337743	2.40799	0.0160408	0.0645715	21.6462	0.762884	0.488661	1.56117	0.118483	0.304427
EY04_04870	EY04_RS04810	-	1115351	1116760	+	threonine synthase	39.5086	0.67734	0.351509	1.92695	0.053986	0.159164	19.2806	0.511041	0.498336	1.02549	0.30513	0.550091
EY04_04875	EY04_RS04815	-	1116916	1120491	+	histidine kinase	3.91943	0.741155	0.978999	0.757053	0.449018	0.648932	1.15916	-0.514561	1.65978	-0.310017	0.756548	NA
EY04_04880	EY04_RS04820	-	1120582	1121826	+	histidine kinase	1.96313	1.29774	1.3967	0.929148	0.352812	NA	1.40114	1.91694	1.69446	1.1313	0.257929	NA
EY04_04885	EY04_RS04825	-	1121835	1122497	-	LuxR family transcriptional regulator	11.5384	0.0337537	0.548298	0.0615608	0.950913	0.976344	6.31073	0.171297	0.781018	0.219325	0.826397	0.914358
EY04_04895	EY04_RS04830	-	1122974	1123258	+	hypothetical protein	17.7356	1.01243	0.558485	1.81282	0.0698593	0.192367	8.25776	0.666173	0.75817	0.87866	0.379586	0.62248
EY04_04900	EY04_RS04835	-	1123426	1124352	-	hypothetical protein	9.81583	-0.0620972	0.617245	-0.100604	0.919865	0.961045	5.86744	0.242121	0.844191	0.286809	0.774259	0.887103
EY04_04905	EY04_RS04840	-	1124375	1125574	-	CoA-transferase	26.2336	0.266512	0.411505	0.647651	0.517211	0.703773	14.3599	0.399942	0.553359	0.722753	0.469831	0.695671
EY04_04910	EY04_RS04845	-	1125724	1126263	+	hypothetical protein	5.63609	2.06165	1.10508	1.86561	0.0620958	0.176277	3.50414	2.36223	1.29488	1.82428	0.0681102	0.207898
EY04_04915	EY04_RS04850	-	1126327	1128036	+	ssDNA exonuclease RecJ	19.734	0.58984	0.464399	1.27011	0.204044	0.393592	10.6793	0.689189	0.650406	1.05963	0.289314	0.536885
EY04_04920	EY04_RS04855	-	1128323	1129429	+	oxidoreductase	111.011	-1.36737	0.244017	-5.60357	2.09979e-08	3.33074e-07	58.622	-1.21233	0.386885	-3.13357	0.00172696	0.0112808
EY04_04925	EY04_RS04860	mdoD	1129643	1131262	-	glucan biosynthesis protein D	16.9338	1.40874	0.568994	2.47584	0.0132924	0.0558062	13.2708	2.18522	0.668781	3.26746	0.00108516	0.0076014
EY04_04930	EY04_RS04865	-	1131454	1131987	+	GNAT family acetyltransferase	5.98945	1.49495	0.920176	1.62464	0.10424	0.252983	2.67185	1.22228	1.24053	0.985287	0.324483	NA
EY04_04935	EY04_RS04870	-	1132046	1132357	-	hypothetical protein	3.46199	-0.782722	0.914129	-0.856249	0.39186	0.601204	1.50044	-1.66891	1.51964	-1.09823	0.272104	NA
EY04_04940	EY04_RS04875	-	1132500	1132952	+	hypothetical protein	4.01525	-0.924527	0.87579	-1.05565	0.291128	0.500358	2.12618	-0.883352	1.26911	-0.696041	0.486403	NA
EY04_04945	EY04_RS04880	-	1133068	1134492	-	gamma-aminobutyraldehyde dehydrogenase	12.9822	0.531912	0.549925	0.967244	0.333422	0.543529	5.98404	0.293416	0.81791	0.358739	0.71979	0.855409
EY04_04950	EY04_RS04885	-	1134653	1135480	-	spermidine/putrescine ABC transporter permease	5.36362	1.99842	1.10314	1.81158	0.0700516	0.192797	2.62104	1.88923	1.37542	1.37356	0.169577	NA
EY04_04955	EY04_RS04890	-	1135470	1136417	-	spermidine/putrescine ABC transporter permease	4.79721	1.05924	0.952272	1.11233	0.265997	0.471165	2.96995	1.48336	1.21077	1.22514	0.220521	0.453016
EY04_04960	EY04_RS04895	-	1136419	1137456	-	polyamine ABC transporter ATP-binding protein	8.05865	0.747292	0.698056	1.07053	0.284379	0.493172	2.57818	-0.474121	1.19199	-0.397758	0.690809	NA
EY04_04965	EY04_RS04900	-	1137659	1138810	-	spermidine/putrescine ABC transporter substrate-binding protein	14.7002	0.92758	0.545471	1.70051	0.089035	0.227329	6.25463	0.593808	0.821958	0.722432	0.470029	0.695671
EY04_04970	EY04_RS04905	-	1138898	1140388	-	gamma-aminobutyraldehyde dehydrogenase	11.229	1.09786	0.660777	1.66147	0.0966181	0.240773	4.34097	0.526174	0.984977	0.534199	0.593204	0.775805
EY04_04975	EY04_RS04910	-	1140493	1141407	-	LysR family transcriptional regulator	1.7948	2.6514	1.44085	1.84017	0.0657432	NA	0.97154	2.73847	1.88748	1.45087	0.146817	NA
EY04_04980	EY04_RS04915	-	1141598	1142323	+	hypothetical protein	8.25933	0.0747843	0.630138	0.118679	0.905529	0.955296	6.74688	1.11137	0.808708	1.37425	0.169364	0.386655
EY04_04985	EY04_RS04920	-	1142556	1144178	+	chemotaxis protein	114.654	0.499448	0.254367	1.96349	0.0495891	0.14987	40.8292	-0.576802	0.389674	-1.48022	0.138816	0.339107
EY04_04990	EY04_RS04925	-	1144178	1144714	+	chemotaxis protein CheW	14.6173	1.87178	0.654929	2.85798	0.00426344	0.0222758	5.05792	0.947503	0.927852	1.02118	0.307169	0.552982
EY04_04995	EY04_RS04930	-	1144711	1145985	+	chemotaxis protein CheR	29.678	0.499578	0.374346	1.33454	0.182028	0.367436	9.32472	-1.07204	0.632552	-1.69479	0.0901152	0.251598
EY04_05000	EY04_RS04935	-	1145982	1146662	+	chemotaxis protein CheW	13.9305	0.544076	0.536005	1.01506	0.310078	0.519707	4.48506	-0.853934	0.885286	-0.964585	0.334753	0.578698
EY04_05005	EY04_RS04940	-	1146659	1148995	+	chemotaxis protein CheA	69.6034	1.23836	0.299937	4.12875	3.64748e-05	0.000345078	19.6683	-0.3027	0.478094	-0.633139	0.526643	0.72834
EY04_05010	EY04_RS04945	-	1148992	1150005	+	chemotaxis protein CheY	79.6968	0.619139	0.291964	2.1206	0.0339555	0.113213	28.9942	-0.300901	0.45042	-0.668045	0.504105	0.714369
EY04_05015	EY04_RS04950	-	1150054	1151055	+	diguanylate cyclase	35.6238	1.23357	0.414435	2.97651	0.00291547	0.016242	9.64562	-0.197142	0.65922	-0.299053	0.7649	0.88201
EY04_05020	EY04_RS04955	-	1151378	1152259	+	peptide chain release factor 2	66.4095	0.0965982	0.302342	0.3195	0.749348	0.866254	43.5818	0.702045	0.38946	1.80261	0.0714496	0.214797
EY04_05025	EY04_RS04960	-	1152370	1153869	+	lysyl-tRNA synthetase	121.257	-0.596075	0.249494	-2.38913	0.0168882	0.067223	65.3534	-0.457155	0.354501	-1.28957	0.197199	0.424069
EY04_05030	EY04_RS04965	-	1153971	1154687	+	TetR family transcriptional regulator	11.7573	0.99779	0.602912	1.65495	0.097934	0.242682	5.01766	0.649776	0.881917	0.736776	0.461258	0.689487
EY04_05035	EY04_RS04970	-	1154825	1155370	+	hypothetical protein	22.45	1.05368	0.462531	2.27807	0.0227222	0.0841246	8.38511	0.178748	0.698913	0.255752	0.798142	0.900584
EY04_05040	EY04_RS04975	-	1155404	1156681	+	membrane protein	82.2624	0.787297	0.294286	2.67528	0.00746666	0.0351643	28.0721	-0.341135	0.419672	-0.812861	0.416298	0.653814
EY04_05045	EY04_RS04980	-	1156835	1157752	+	alpha/beta hydrolase	13.8354	0.922919	0.586537	1.5735	0.115602	0.270605	4.4437	-0.279076	0.890288	-0.313467	0.753926	0.874831
EY04_05050	EY04_RS04985	-	1157749	1158075	+	hypothetical protein	7.80537	0.633345	0.696976	0.908704	0.363507	0.575914	2.41197	-0.992357	1.21703	-0.815391	0.414849	NA
EY04_05055	EY04_RS04990	-	1158185	1158973	-	membrane protein	50.1696	-1.26103	0.416462	-3.02796	0.00246209	0.0141324	22.9176	-2.02137	0.498685	-4.05341	5.05e-05	0.000520227
EY04_05060	EY04_RS04995	-	1159027	1159440	-	chromosome partitioning protein ParA	56.764	-0.929376	0.378468	-2.45562	0.0140641	0.0581212	23.1353	-2.43372	0.521546	-4.66635	3.07e-06	4.1e-05
EY04_05065	EY04_RS05000	-	1159727	1160071	-	pilin assembly protein	23.6451	-0.470602	0.453229	-1.03833	0.299116	0.509263	10.1598	-1.23985	0.6434	-1.92704	0.0539752	0.176457
EY04_05070	EY04_RS05005	-	1160312	1162942	+	phosphoenolpyruvate carboxylase	80.7751	1.25005	0.287863	4.3425	1.40871e-05	0.00014634	34.7768	0.857611	0.408785	2.09795	0.0359095	0.132674
EY04_05075	EY04_RS05010	-	1163232	1163879	+	adenylate kinase	67.676	0.529539	0.368724	1.43614	0.150963	0.323675	29.4052	0.0425498	0.431264	0.0986629	0.921406	0.963149
EY04_05080	EY04_RS05015	-	1163978	1164652	+	peptidase M22	6.02331	2.39732	1.10566	2.16823	0.0301411	0.10354	3.17038	2.47084	1.34979	1.83054	0.0671696	0.205944
EY04_05085	EY04_RS05020	-	1164837	1165139	+	hypothetical protein	17.6013	1.59593	0.638695	2.49874	0.0124636	0.0530377	6.2746	0.902533	0.832171	1.08455	0.27812	0.522293
EY04_05090	EY04_RS05025	-	1165139	1165999	+	hypothetical protein	7.91614	1.45786	0.807747	1.80484	0.0710992	0.194901	3.11028	0.79088	1.11573	0.708845	0.47842	0.700318
EY04_05095	EY04_RS05030	-	1166033	1166860	+	2-methylisocitrate lyase	24.1811	-1.23794	0.368261	-3.36159	0.000774945	0.00523014	12.4533	-1.19464	0.566461	-2.10895	0.0349485	0.130251
EY04_05100	EY04_RS05035	-	1166877	1167575	+	extensin	11.4193	-1.19214	0.517719	-2.30268	0.0212966	0.0798931	5.29131	-1.70385	0.837704	-2.03396	0.041956	0.148156
EY04_05105	EY04_RS05040	-	1167590	1168210	-	energy transducer TonB	7.24286	2.04889	0.945376	2.16728	0.0302139	0.10354	3.57872	2.06676	1.25237	1.65028	0.0988856	0.268939
EY04_05110	EY04_RS05045	-	1168305	1169087	+	SAM-dependent methyltransferase	9.16128	1.7954	0.795651	2.25652	0.0240384	0.0874928	5.891	2.15459	0.97443	2.21113	0.0270269	0.107456
EY04_05115	EY04_RS05050	-	1169161	1169805	-	TetR family transcriptional regulator	6.0594	-0.596487	0.719829	-0.82865	0.407302	0.614258	2.94706	-0.949615	1.16794	-0.813071	0.416177	0.653814
EY04_05120	EY04_RS05055	-	1169899	1170999	+	RND transporter	19.0877	0.854522	0.571665	1.4948	0.134968	0.29985	5.42945	-0.866039	0.831198	-1.04192	0.29745	0.544819
EY04_05125	EY04_RS05060	-	1171006	1174071	+	multidrug transporter AcrB	31.5198	0.706848	0.409061	1.72798	0.083992	0.219207	12.1607	-0.0783062	0.588849	-0.132982	0.894208	0.948378
EY04_05130	EY04_RS05065	-	1174187	1174876	-	hypothetical protein	39.2565	-1.38682	0.334278	-4.14871	3.34361e-05	0.000318033	17.8962	-2.13417	0.520567	-4.09971	4.14e-05	0.000435723
EY04_05135	EY04_RS05070	-	1174904	1175302	-	hypothetical protein	7.6263	-0.954556	0.68563	-1.39223	0.163852	0.341498	3.53278	-1.26313	0.979132	-1.29005	0.197032	0.424069
EY04_05140	EY04_RS05075	-	1175355	1177859	-	glycerol-3-phosphate acyltransferase	10.3169	2.02372	0.787051	2.57127	0.0101325	0.0449223	4.13694	1.62418	1.03765	1.56524	0.117526	0.302994
EY04_05145	EY04_RS05080	-	1178104	1178313	+	cold-shock protein	57.2745	0.177022	0.328049	0.53962	0.589459	0.756435	30.3498	0.306759	0.479391	0.639893	0.522242	0.725047
EY04_05150	EY04_RS05085	-	1178408	1178785	-	hypothetical protein	9.33414	1.46915	0.736629	1.99442	0.046106	0.142902	4.83413	1.49731	0.971049	1.54195	0.123085	0.312833
EY04_05155	EY04_RS05090	-	1178869	1179678	-	SAM-dependent methlyltransferase	5.61855	2.15646	1.11077	1.94141	0.052208	0.155961	1.18822	0.404251	1.68162	0.240394	0.810025	NA
EY04_05160	EY04_RS05095	-	1179678	1180829	-	succinyl-diaminopimelate desuccinylase	17.6385	1.26349	0.569184	2.21982	0.0264308	0.0941698	7.95154	0.935446	0.734952	1.2728	0.203089	0.433124
EY04_05165	EY04_RS05100	-	1181063	1183657	-	beta-(1-3)-glucosyl transferase	39.0342	-0.590965	0.313852	-1.88294	0.0597086	0.171266	22.6986	-0.230917	0.508748	-0.453892	0.649907	0.81612
EY04_05170	EY04_RS05105	-	1183915	1184736	+	thiamine biosynthesis protein ThiF	12.0214	-1.81573	0.495106	-3.66737	0.000245062	0.00190932	15.8511	1.14689	0.645059	1.77797	0.0754091	0.223579
EY04_05175	EY04_RS05110	-	1184836	1185240	-	Fe-S metabolism protein SufE	6.44292	-0.916098	0.66369	-1.38031	0.167491	0.3469	5.8208	0.68989	0.828348	0.83285	0.404929	0.645848
EY04_05180	EY04_RS05115	-	1185237	1186442	-	cysteine sulfinate desulfinase	11.9758	0.108734	0.544448	0.199714	0.841704	0.91775	10.0206	1.25372	0.672924	1.8631	0.0624484	0.19601
EY04_05185	EY04_RS05120	-	1186519	1187553	-	2,3,4,5-tetrahydropyridine-2,6-carboxylate N-succinyltransferase""	64.4066	-1.61766	0.30765	-5.25813	1.45531e-07	2.07823e-06	43.7389	-0.386518	0.381059	-1.01433	0.310428	0.555397
EY04_05190	EY04_RS05125	-	1187588	1187950	-	ArsC family transcriptional regulator	15.7642	-0.797141	0.487055	-1.63666	0.101702	0.248762	9.1705	-0.346061	0.667866	-0.518159	0.604347	0.783487
EY04_05195	EY04_RS05130	-	1188177	1189823	+	sodium:proton antiporter	23.2938	0.633981	0.527789	1.2012	0.229673	0.428907	10.7459	0.316776	0.649928	0.487402	0.625974	0.799732
EY04_05200	EY04_RS05135	-	1189933	1191132	-	succinyldiaminopimelate aminotransferase	23.3017	0.779299	0.450592	1.7295	0.0837194	0.218819	11.5135	0.611646	0.646472	0.946128	0.344083	0.588959
EY04_05205	EY04_RS05140	glnD	1191172	1193874	-	protein-PII uridylyltransferase	62.8055	0.494864	0.318723	1.55264	0.120508	0.277709	29.3178	0.267512	0.44434	0.602045	0.547144	0.743097
EY04_05210	EY04_RS05145	-	1193922	1194704	-	methionine aminopeptidase	50.3848	0.631451	0.357973	1.76396	0.0777385	0.207172	23.6685	0.407239	0.450805	0.903359	0.366336	0.609569
EY04_05215	EY04_RS05150	-	1195112	1195852	+	30S ribosomal protein S2	730.036	-1.89063	0.26507	-7.13257	9.85139e-13	2.40519e-11	432.006	-1.14595	0.321903	-3.55991	0.000370977	0.00306162
EY04_05220	EY04_RS05155	-	1196057	1196923	+	elongation factor Ts	174.26	-1.3569	0.197726	-6.86251	6.7661e-12	1.56536e-10	93.8413	-1.16058	0.327847	-3.54001	0.000400118	0.00327701
EY04_05225	EY04_RS05160	-	1197132	1197875	+	uridylate kinase	64.6815	-0.663431	0.269035	-2.46596	0.0136646	0.0568876	53.0093	0.652563	0.408881	1.59597	0.110495	0.289937
EY04_05230	EY04_RS05165	-	1197872	1198429	+	ribosome-recycling factor	33.6228	-0.156785	0.382601	-0.409788	0.681961	0.820957	25.7313	0.855029	0.501247	1.7058	0.0880447	0.246938
EY04_05235	EY04_RS05170	-	1198446	1199201	+	farnesyl-diphosphate synthase	30.0541	-0.412847	0.344029	-1.20004	0.230125	0.429436	21.9616	0.525006	0.506738	1.03605	0.300179	0.546102
EY04_05240	EY04_RS05175	-	1199201	1200007	+	phosphatidate cytidylyltransferase	11.8606	0.363264	0.560415	0.648206	0.516852	0.703773	5.6202	0.148375	0.849243	0.174715	0.861304	0.931143
EY04_05245	EY04_RS05180	-	1200004	1201194	+	1-deoxy-D-xylulose 5-phosphate reductoisomerase	28.2811	-0.375456	0.395828	-0.948533	0.342858	0.554402	12.1968	-1.013	0.589845	-1.7174	0.0859065	0.243959
EY04_05250	EY04_RS05185	-	1201248	1202600	+	zinc metallopeptidase RseP	64.57	0.71122	0.315454	2.25459	0.0241591	0.0877879	29.808	0.415449	0.431293	0.963264	0.335415	0.57961
EY04_05255	EY04_RS05190	-	1202675	1205062	+	membrane protein	282.412	0.323133	0.250433	1.2903	0.196948	0.386456	140.883	0.222339	0.320921	0.692816	0.488425	0.706141
EY04_05260	EY04_RS05195	-	1205108	1205611	+	Skp	203.976	-0.544264	0.200854	-2.70974	0.00673356	0.0324018	93.1386	-1.04681	0.311378	-3.36185	0.00077421	0.00571943
EY04_05265	EY04_RS05200	-	1205615	1206670	+	UDP-3-O-(3-hydroxymyristoyl) glucosamine N-acyltransferase	70.9174	0.00705054	0.339967	0.0207389	0.983454	0.991332	34.138	-0.19831	0.405159	-0.489463	0.624514	0.798577
EY04_05270	EY04_RS05205	-	1206780	1207220	+	3-hydroxyacyl-ACP dehydratase	38.3538	-0.561618	0.313092	-1.79378	0.0728479	0.198329	18.4411	-0.851132	0.478401	-1.77912	0.0752203	0.223386
EY04_05275	EY04_RS05210	-	1207217	1207993	+	UDP-N-acetylglucosamine acyltransferase	43.5087	-0.55514	0.316815	-1.75226	0.0797299	0.210783	21.0766	-0.803997	0.470939	-1.70722	0.0877811	0.246561
EY04_05280	EY04_RS05215	-	1207996	1209126	+	lipid-A-disaccharide synthase	7.70801	-0.39445	0.680037	-0.580043	0.561886	0.737032	4.08901	-0.351267	0.957124	-0.367003	0.713617	0.851231
EY04_05285	EY04_RS05220	rnhB	1209123	1209770	+	ribonuclease HII	10.0826	-0.91516	0.556429	-1.6447	0.100031	0.245965	4.6681	-1.26924	0.956782	-1.32657	0.184651	0.410039
EY04_05290	EY04_RS05225	-	1209840	1213364	+	DNA polymerase III subunit alpha	97.2978	-0.315207	0.350339	-0.899718	0.36827	0.579119	67.4518	0.508188	0.373912	1.35911	0.174111	0.394116
EY04_05295	EY04_RS05230	-	1213505	1214452	+	acetyl-CoA carboxylase subunit alpha	343.413	-2.17972	0.235048	-9.2735	1.80128e-20	7.4556e-19	179.614	-2.05868	0.305132	-6.74685	1.51e-11	4.34e-10
EY04_05300	EY04_RS05235	-	1214572	1215900	+	tRNA(Ile)-lysidine synthetase	20.3625	-1.43713	0.428945	-3.35037	0.000807023	0.00541902	15.712	0.0314354	0.561704	0.0559643	0.95537	0.977444
EY04_05305	EY04_RS05240	pyrG	1216175	1217806	+	CTP synthetase	200.5	-0.0684813	0.228446	-0.299771	0.764352	0.874951	113.231	0.179686	0.339611	0.529096	0.596739	0.77878
EY04_05310	EY04_RS05245	-	1217812	1218657	+	2-dehydro-3-deoxyphosphooctonate aldolase	49.2688	0.229745	0.304976	0.75332	0.451257	0.650845	26.8827	0.353846	0.450575	0.785322	0.432265	0.666826
EY04_05315	EY04_RS05250	eno	1218815	1220104	+	enolase	142.019	-0.924537	0.224137	-4.12487	3.70942e-05	0.000348449	74.9652	-0.840591	0.338564	-2.48281	0.013035	0.0603166
EY04_05320	EY04_RS05255	-	1220277	1220555	+	cell division protein FtsB	34.4765	1.3343	0.403475	3.30703	0.00094292	0.00622116	13.1976	0.658785	0.570031	1.1557	0.247804	0.483486
EY04_05325	EY04_RS05260	ispD	1220552	1221259	+	2-C-methyl-D-erythritol 4-phosphate cytidylyltransferase	7.94888	1.60807	0.807895	1.99045	0.0465414	0.143275	2.99015	1.06171	1.16649	0.910177	0.362729	0.606557
EY04_05330	EY04_RS05265	-	1221429	1222325	-	LysR family transcriptional regulator	4.60823	1.10908	0.993777	1.11603	0.26441	0.469609	2.2289	0.827814	1.36208	0.607757	0.543349	NA
EY04_05335	EY04_RS05270	-	1222432	1223544	+	S-(hydroxymethyl)glutathione dehydrogenase	18.1111	-1.0638	0.428903	-2.48029	0.0131275	0.0553299	14.9741	0.438753	0.549968	0.797779	0.424999	0.661211
EY04_05340	EY04_RS05275	-	1223633	1224478	+	S-formylglutathione hydrolase	9.14962	0.0688511	0.629648	0.109349	0.912926	0.958026	6.84022	0.87835	0.820547	1.07044	0.284419	0.530299
EY04_05345	EY04_RS05280	ispF	1224531	1225004	+	2-C-methyl-D-erythritol 2,4-cyclodiphosphate synthase""	31.3669	-0.336292	0.341402	-0.985031	0.324609	0.535256	20.3111	0.277451	0.495296	0.560172	0.575362	0.7629
EY04_05350	EY04_RS05285	-	1225001	1226059	+	pseudouridine synthase	18.6922	0.832668	0.48491	1.71716	0.0859498	0.222176	10.6849	1.01617	0.658581	1.54296	0.12284	0.312584
EY04_05355	EY04_RS05290	-	1226047	1226796	+	stationary phase survival protein SurE	28.7159	0.681793	0.427448	1.59503	0.110705	0.262894	16.852	0.94703	0.552654	1.7136	0.0866016	0.244792
EY04_05360	EY04_RS05295	pcm	1226796	1227473	+	protein-L-isoaspartate O-methyltransferase	35.6689	0.771707	0.370458	2.08312	0.0372403	0.121415	29.3223	1.72722	0.475681	3.63104	0.000282283	0.00242246
EY04_05365	EY04_RS32090	-	1227683	1228516	+	peptigoglycan-binding protein LysM	814.436	0.0828156	0.244608	0.338564	0.734938	0.856511	322.722	-0.772245	0.291888	-2.64569	0.00815253	0.0404621
EY04_05370	EY04_RS05305	rpoS	1228623	1229627	+	RNA polymerase sigma factor	2173.5	-2.12884	0.240884	-8.83761	9.77862e-19	3.59772e-17	1010.02	-3.27613	0.298835	-10.963	5.76e-28	4.51e-26
EY04_05375	EY04_RS05310	-	1230156	1231361	+	transposase	5.56977	-0.690161	0.770458	-0.89578	0.37037	0.580711	2.23118	-1.85931	1.3167	-1.41211	0.157919	NA
EY04_05380	EY04_RS05315	-	1231445	1231768	-	ferredoxin	26.2624	-1.40716	0.441948	-3.184	0.00145256	0.00889672	12.7053	-1.87117	0.619802	-3.01899	0.0025362	0.0156308
EY04_05385	EY04_RS05320	-	1231911	1234490	-	DNA mismatch repair protein MutS	43.9226	-0.18633	0.315168	-0.591209	0.55438	0.732838	24.9155	0.0921273	0.441354	0.208738	0.834653	0.917969
EY04_05390	EY04_RS05325	-	1234678	1235412	+	transcriptional regulator	36.3186	0.202386	0.362023	0.559041	0.576134	0.748493	16.842	-0.0309251	0.525381	-0.0588623	0.953062	0.976775
EY04_05395	EY04_RS05330	-	1235968	1236396	+	Caudovirales tail fiber assembly protein	157.255	-4.02341	0.251983	-15.967	2.1698e-57	2.94759e-55	79.4757	-4.55895	0.432172	-10.5489	5.14e-26	3.41e-24
EY04_05400	EY04_RS05335	-	1236757	1237338	+	dockerin	128.953	-5.34617	0.29391	-18.1898	6.21401e-74	1.13524e-71	66.9085	-5.15138	0.455372	-11.3124	1.14e-29	1.07e-27
EY04_05405	EY04_RS05340	-	1237441	1237788	+	pyocin R2, holin""	18.6839	-3.71882	0.465781	-7.98404	1.41621e-15	4.28748e-14	9.27163	-4.41816	0.86856	-5.08676	3.64e-07	5.76e-06
EY04_05410	EY04_RS05345	-	1237955	1238719	+	N-acetylmuramoyl-L-alanine amidase	62.1551	-3.80944	0.334271	-11.3963	4.36441e-30	2.89033e-28	35.2452	-2.5196	0.433773	-5.80856	6.3e-09	1.33e-07
EY04_05415	EY04_RS05350	-	1238941	1239465	+	hypothetical protein	11.8096	-4.68044	0.669168	-6.99442	2.66355e-12	6.29977e-11	7.04544	-2.38259	0.765114	-3.11403	0.0018455	0.0119376
EY04_05420	EY04_RS05355	-	1239469	1240077	+	baseplate assembly protein	18.2319	-4.3563	0.524888	-8.29949	1.0456e-16	3.37778e-15	9.45783	-3.96339	0.800803	-4.94927	7.45e-07	1.1e-05
EY04_05425	EY04_RS05360	-	1240091	1240423	+	phage baseplate protein	6.32664	-4.62371	1.7243	-2.6815	0.00732933	0.03468	3.48461	-3.15815	1.21232	-2.60505	0.0091861	0.0448173
EY04_05430	EY04_RS05365	-	1240420	1241415	+	baseplate J protein	26.2033	-3.30775	0.411487	-8.03854	9.09156e-16	2.78422e-14	14.0303	-2.63456	0.60621	-4.34595	1.39e-05	0.00016146
EY04_05435	EY04_RS05370	-	1241412	1242047	+	tail protein	8.75065	-3.34199	0.644991	-5.18145	2.20167e-07	3.03761e-06	4.56313	-2.85385	0.995233	-2.86752	0.00413708	0.0235126
EY04_05440	EY04_RS05375	-	1242048	1243574	+	tail protein	81.8946	-2.96043	0.287057	-10.313	6.15282e-25	3.25976e-23	40.3344	-3.48647	0.535464	-6.51113	7.46e-11	1.97e-09
EY04_05445	EY04_RS05380	-	1243585	1244010	+	phage tail protein	15.9522	-2.45038	0.477585	-5.13078	2.88541e-07	3.91441e-06	8.33555	-2.36977	0.737171	-3.21469	0.00130587	0.00884542
EY04_05450	EY04_RS05385	-	1244103	1244324	+	hypothetical protein	7.01276	-4.89903	0.91511	-5.35349	8.62731e-08	1.26264e-06	3.55257	-4.63292	1.37922	-3.35908	0.000782021	0.00575888
EY04_05455	EY04_RS05390	-	1244327	1245493	+	tail protein	59.4944	-4.48596	0.39253	-11.4283	3.01885e-30	2.0505e-28	32.4752	-3.28582	0.482365	-6.81191	9.63e-12	2.82e-10
EY04_05460	EY04_RS05395	-	1245493	1245999	+	phage tail protein	28.7545	-2.53925	0.399724	-6.35251	2.11826e-10	4.11082e-09	14.2385	-2.71482	0.646388	-4.19999	2.67e-05	0.000293345
EY04_05465	EY04_RS05400	-	1246126	1246707	+	hypothetical protein	14.532	-4.27186	0.574272	-7.43874	1.01648e-13	2.66598e-12	8.01335	-2.96612	0.781839	-3.79378	0.000148374	0.00135136
EY04_05475	EY04_RS05410	-	1246836	1249097	+	tail protein	36.5241	-3.25852	0.349899	-9.31275	1.2456e-20	5.27935e-19	18.9471	-2.9623	0.59581	-4.97189	6.63e-07	9.78e-06
EY04_05480	EY04_RS05415	-	1249097	1249480	+	hypothetical protein	3.03228	-4.11874	2.35364	-1.74994	0.0801281	0.211624	1.65557	-2.52481	1.60573	-1.57237	0.115864	NA
EY04_05485	EY04_RS05420	-	1249473	1249685	+	tail protein	4.01396	-3.02443	0.865786	-3.49328	0.000477132	0.0034114	1.9578	-3.27191	1.48856	-2.19803	0.0279467	NA
EY04_05490	EY04_RS05425	-	1249695	1250714	+	hypothetical protein	8.13895	-2.6011	0.599481	-4.33892	1.43182e-05	0.000148449	4.76461	-1.56317	0.858496	-1.82082	0.0686342	0.208959
EY04_05495	EY04_RS05430	-	1250895	1251479	+	hypothetical protein	5.29689	-3.26181	0.78602	-4.14978	3.32797e-05	0.000317687	2.80281	-2.93813	1.23338	-2.38217	0.0172108	NA
EY04_05500	EY04_RS05435	-	1251476	1251658	+	hypothetical protein	10.4456	-7.61568	1.26973	-5.99786	1.9994e-09	3.57866e-08	5.46467	-4.71093	1.13885	-4.13656	3.53e-05	0.000379703
EY04_05505	EY04_RS05440	-	1251658	1253154	+	tail sheath protein	109.165	-4.5059	0.306582	-14.6972	6.71476e-49	8.8937e-47	59.7002	-3.23292	0.387319	-8.34694	7.01e-17	2.79e-15
EY04_05510	EY04_RS05445	-	1253221	1253568	+	phage tail protein	13.8324	-4.40157	0.642849	-6.84698	7.54264e-12	1.72991e-10	7.20667	-3.85539	0.93506	-4.12315	3.74e-05	0.000398518
EY04_05515	EY04_RS05450	-	1253565	1253861	+	ArsR family transcriptional regulator	6.22125	-3.88123	0.843074	-4.60366	4.1513e-06	4.77457e-05	3.82305	-1.9817	1.03317	-1.91807	0.0551017	0.179173
EY04_05525	EY04_RS05455	-	1254100	1255746	+	hypothetical protein	28.5427	-2.38467	0.361376	-6.59888	4.1428e-11	8.70974e-10	15.9573	-1.76234	0.525139	-3.35595	0.00079094	0.00580472
EY04_05530	EY04_RS05460	-	1255733	1256971	+	2-hydroxyacid dehydrogenase	19.5951	-2.39823	0.424376	-5.65119	1.59337e-08	2.55809e-07	10.6307	-1.97461	0.631788	-3.12542	0.00177549	0.0115449
EY04_05535	EY04_RS05465	-	1256975	1258015	+	hypothetical protein	11.4835	-3.2013	0.548769	-5.8336	5.4244e-09	9.36107e-08	5.8906	-3.00436	0.873572	-3.43917	0.00058351	0.0045788
EY04_05540	EY04_RS05470	-	1258133	1258642	+	phage assembly protein	3.02185	-4.15563	1.2025	-3.45583	0.000548609	0.00382942	1.48516	-4.74754	1.78419	-2.66089	0.00779336	NA
EY04_05545	EY04_RS05475	-	1258642	1259040	+	hypothetical protein	1.64802	-2.47912	1.35199	-1.83368	0.0667018	NA	0.695371	-3.76928	2.29919	-1.63939	0.101131	NA
EY04_05550	EY04_RS05480	-	1259030	1260070	+	baseplate J protein	6.99444	-2.41635	0.668199	-3.61622	0.000298935	0.00226899	3.42789	-2.75296	1.12201	-2.4536	0.0141433	0.0644756
EY04_05555	EY04_RS05485	-	1260058	1260657	+	phage tail protein	6.30372	-3.86859	1.87833	-2.05959	0.0394381	0.126709	3.35596	-3.39043	1.20148	-2.82188	0.00477428	0.0262008
EY04_05560	EY04_RS05490	-	1260669	1261523	+	hypothetical protein	5.46992	-1.70635	0.752407	-2.26786	0.0233378	0.0857104	2.46175	-2.46117	1.25431	-1.96217	0.0497425	NA
EY04_05565	EY04_RS05495	-	1261528	1262169	+	hypothetical protein	12.6767	-1.61706	0.500961	-3.22792	0.00124696	0.00781821	6.24745	-1.77462	0.78776	-2.25275	0.0242752	0.0995978
EY04_05570	EY04_RS05500	-	1262301	1263221	+	hypothetical protein	8.65874	-3.50798	0.642826	-5.45711	4.83937e-08	7.36752e-07	4.47828	-3.53886	1.05157	-3.3653	0.000764595	0.0056772
EY04_05575	EY04_RS05505	-	1263221	1263700	+	hypothetical protein	8.24037	-4.52477	0.781021	-5.7934	6.89758e-09	1.17503e-07	4.12324	-4.80088	1.29925	-3.69512	0.000219781	0.00192442
EY04_05585	EY04_RS05515	-	1266057	1266488	+	hypothetical protein	13.6814	-1.76427	0.478434	-3.68759	0.000226388	0.00177953	6.14602	-3.00429	0.857845	-3.50214	0.000461534	0.00371604
EY04_05590	EY04_RS05520	-	1266534	1267097	+	lysozyme	0.817141	-0.326171	1.8809	-0.173412	0.862328	NA	0.585553	0.428536	2.3231	0.184468	0.853647	NA
EY04_05595	EY04_RS05525	-	1267079	1267615	+	lysozyme	2.96841	-1.6555	1.02072	-1.62189	0.104828	0.253737	1.66679	-1.19442	1.50612	-0.793047	0.427751	NA
EY04_05600	EY04_RS05530	-	1267698	1268198	+	damage-inducible protein CinA	10.9334	1.67405	0.756088	2.2141	0.0268221	0.095418	8.23735	2.3434	0.856146	2.73715	0.00619744	0.0323619
EY04_05605	EY04_RS05535	-	1268282	1269334	+	recombinase RecA	181.041	-1.0713	0.194683	-5.50278	3.73855e-08	5.7578e-07	131.743	0.10134	0.30081	0.33689	0.7362	0.864506
EY04_05610	EY04_RS05540	-	1269343	1269810	+	recombinase RecX	25.7619	-1.08872	0.376146	-2.89441	0.00379873	0.0204527	18.7742	0.042149	0.53057	0.0794409	0.936682	0.968263
EY04_05615	EY04_RS05545	-	1269856	1270971	-	cytochrome D ubiquinol oxidase subunit II	472.109	-2.20027	0.291266	-7.55416	4.21564e-14	1.14536e-12	255.998	-1.8362	0.29279	-6.27139	3.58e-10	8.96e-09
EY04_05620	EY04_RS05550	-	1271455	1271649	+	hypothetical protein	9.06097	-0.802163	0.585633	-1.36974	0.170769	0.35149	3.92202	-1.51388	0.952647	-1.58913	0.112032	0.29317
EY04_05625	EY04_RS05555	-	1271651	1272073	-	hypothetical protein	19.5461	-1.07493	0.414991	-2.59025	0.00959075	0.0429154	13.4748	-0.0561271	0.607873	-0.0923335	0.926433	0.965524
EY04_05630	EY04_RS05560	-	1272263	1272973	+	hypothetical protein	11.6991	0.242722	0.541093	0.448577	0.653737	0.800994	6.08768	0.312398	0.795956	0.392481	0.694703	0.839725
EY04_05635	EY04_RS05565	-	1273308	1273958	+	LuxR family transcriptional regulator	30.2842	-0.473586	0.360442	-1.3139	0.188879	0.37549	16.9104	-0.256391	0.50953	-0.503192	0.61483	0.791325
EY04_05640	EY04_RS05570	-	1274035	1274397	+	diacylglycerol kinase	4.68069	1.7291	1.10454	1.56545	0.117477	0.27346	2.36691	1.61644	1.38415	1.16782	0.242878	NA
EY04_05645	EY04_RS05575	-	1274394	1275320	-	LysR family transcriptional regulator	25.1767	-0.0389095	0.402338	-0.0967083	0.922958	0.962064	12.46	-0.260029	0.58375	-0.445445	0.655998	0.818996
EY04_05650	EY04_RS05580	-	1275454	1276233	+	ferredoxin-NADP reductase	109.075	-2.10624	0.226464	-9.30052	1.39759e-20	5.87655e-19	87.3065	-0.134138	0.319673	-0.419612	0.674769	0.827382
EY04_05655	EY04_RS05585	-	1276306	1277001	-	hypothetical protein	3.36678	-0.57219	0.916037	-0.624636	0.53221	0.715255	2.00933	-0.108411	1.26021	-0.0860267	0.931445	NA
EY04_05660	EY04_RS05590	-	1277088	1277858	-	3-oxoacyl-ACP reductase	3.09783	-2.43265	0.9525	-2.55396	0.0106505	0.0467558	2.18809	-0.687999	1.20588	-0.570536	0.568314	NA
EY04_05665	EY04_RS05595	-	1277992	1278453	-	hypothetical protein	6.91105	1.76642	0.911582	1.93776	0.052653	0.156504	3.26134	1.64606	1.21384	1.35608	0.175073	0.395647
EY04_05670	EY04_RS05600	-	1278520	1279230	-	RNA-binding protein S4	12.2424	0.235404	0.649128	0.362646	0.716869	0.845874	6.03449	0.0715323	0.876933	0.081571	0.934988	0.968263
EY04_05675	EY04_RS05605	-	1279313	1279786	-	acetyltransferase	11.2463	-0.696068	0.597655	-1.16467	0.244154	0.444207	5.81721	-0.578006	0.789285	-0.732316	0.463976	0.691629
EY04_05680	EY04_RS05610	rimO	1279893	1281230	-	ribosomal protein S12 methylthiotransferase	6.11832	0.587224	0.762291	0.770342	0.441097	0.642367	3.81453	1.05843	1.02353	1.0341	0.30109	0.546927
EY04_05685	EY04_RS05615	-	1281562	1283463	+	potassium transporter Kup	44.9729	0.691	0.340412	2.02989	0.0423674	0.134409	22.9552	0.679761	0.475378	1.42994	0.152735	0.360538
EY04_05690	EY04_RS05620	-	1283663	1283938	-	hypothetical protein	14.0808	-2.46359	0.510449	-4.82633	1.39072e-06	1.68992e-05	7.33605	-2.59628	0.780038	-3.3284	0.00087346	0.0063042
EY04_05695	EY04_RS05625	-	1284436	1285731	-	virulence factor family protein	22.6072	0.298054	0.441775	0.674675	0.499883	0.691809	14.4855	0.826742	0.589092	1.40342	0.160492	0.371268
EY04_05700	EY04_RS05630	-	1285731	1288379	-	membrane protein	35.1658	0.084976	0.385625	0.220359	0.825591	0.908597	17.8414	0.0550097	0.495946	0.110919	0.911681	0.957932
EY04_05715	EY04_RS05645	-	1289318	1290382	+	DNA polymerase IV	14.8137	-0.339053	0.467745	-0.724868	0.468533	0.66478	10.5629	0.533399	0.63517	0.839773	0.401035	0.643449
EY04_05720	EY04_RS05650	-	1290584	1291537	-	hypothetical protein	41.884	0.152878	0.347657	0.439737	0.660128	0.804915	24.3864	0.450041	0.462475	0.973113	0.330497	0.576656
EY04_05725	EY04_RS05655	-	1291555	1293270	-	proline--tRNA ligase	119.186	0.526536	0.241697	2.1785	0.029369	0.101698	70.1745	0.83854	0.344172	2.4364	0.0148344	0.0671287
EY04_05730	EY04_RS05660	-	1293400	1294977	-	permease	13.8758	-0.00932427	0.538768	-0.0173067	0.986192	0.992939	7.58649	0.125302	0.72596	0.172602	0.862964	0.931742
EY04_05735	EY04_RS05665	-	1295022	1295375	-	DNA base-flipping protein YbaZ	8.86314	1.02311	0.697119	1.46762	0.142207	0.311199	2.11477	-0.750768	1.33565	-0.562101	0.574047	NA
EY04_05740	EY04_RS05670	-	1295540	1296547	+	hypothetical protein	18.2205	-0.321483	0.439641	-0.731241	0.464632	0.662082	12.2519	0.402737	0.642582	0.626747	0.530825	0.730518
EY04_05745	EY04_RS05675	-	1296650	1298068	-	hypothetical protein	15.9937	-1.85838	0.4695	-3.95821	7.55121e-05	0.000669002	7.76004	-2.24182	0.748586	-2.99475	0.00274673	0.0166426
EY04_05750	EY04_RS05680	-	1298193	1298402	-	cold-shock protein	215.321	-0.122166	0.411976	-0.296536	0.766821	0.875941	184.751	1.12882	0.362975	3.10992	0.0018714	0.0120508
EY04_05755	EY04_RS05685	dcd	1298755	1299321	+	deoxycytidine triphosphate deaminase	35.8826	-0.769904	0.336408	-2.2886	0.0221025	0.0821748	18.6559	-0.741108	0.478565	-1.54861	0.121477	0.309657
EY04_05760	EY04_RS05690	-	1299428	1299634	+	hypothetical protein	4.24441	0.940426	0.969189	0.970323	0.331886	0.541858	1.72039	0.360054	1.42669	0.25237	0.800755	NA
EY04_05765	EY04_RS05695	-	1299720	1300484	-	amino acid transporter	12.9503	0.22957	0.547788	0.419085	0.675154	0.8161	5.44489	-0.367404	0.81894	-0.448633	0.653696	0.817927
EY04_05770	EY04_RS05700	-	1300498	1301616	-	succinylglutamate desuccinylase	9.38899	0.828635	0.646155	1.28241	0.199699	0.389727	4.0702	0.520189	0.946818	0.549407	0.582726	0.768642
EY04_05775	EY04_RS05705	-	1301637	1302347	-	amino acid ABC transporter permease	4.96611	0.967894	0.949524	1.01935	0.308038	0.517861	2.68294	0.977689	1.23208	0.793526	0.427472	NA
EY04_05780	EY04_RS05710	-	1302344	1303072	-	amino acid ABC transporter permease	3.58953	0.747099	1.03387	0.722622	0.469912	0.666097	1.54022	0.60813	1.56351	0.388952	0.697312	NA
EY04_05785	EY04_RS05715	-	1303129	1303911	-	ABC transporter substrate-binding protein	51.2018	-0.534324	0.35424	-1.50837	0.13146	0.295117	27.8929	-0.356853	0.451097	-0.791077	0.428899	0.664878
EY04_05790	EY04_RS05720	-	1304231	1306654	-	acyl-homoserine lactone acylase subunit beta	16.2596	-0.11727	0.453342	-0.258678	0.795884	0.890606	12.0596	0.795653	0.60201	1.32166	0.186282	0.412385
EY04_05795	EY04_RS05725	-	1306839	1307483	-	glutathione S-transferase	1.85371	1.38069	1.34829	1.02403	0.305823	NA	4.44352	3.84726	1.44377	2.66473	0.00770496	0.0387316
EY04_05800	EY04_RS05730	-	1307631	1308191	+	isochorismatase	11.6155	0.437771	0.556655	0.786431	0.431615	0.635411	5.78071	0.352131	0.796934	0.441857	0.658593	0.819069
EY04_05805	EY04_RS05735	-	1308311	1308511	-	zinc chelation protein SecC	24.3564	0.374314	0.402387	0.930235	0.352249	0.5632	11.4612	0.175736	0.623237	0.281973	0.777964	0.888513
EY04_05810	EY04_RS05740	-	1308508	1309002	-	hypothetical protein	19.2963	1.32285	0.541753	2.4418	0.0146144	0.0597891	7.72464	0.840399	0.724815	1.15947	0.246266	0.482181
EY04_05815	EY04_RS05745	-	1309075	1309551	-	hypothetical protein	15.6704	-0.431441	0.478904	-0.900894	0.367645	0.579119	6.47883	-1.22122	0.805197	-1.51667	0.12935	0.323225
EY04_05820	EY04_RS05750	-	1309556	1310053	-	hypothetical protein	6.18154	0.627359	0.781836	0.802419	0.422311	0.629095	2.88357	0.370896	1.11582	0.332398	0.739589	0.866508
EY04_05825	EY04_RS05755	-	1310249	1310941	+	membrane protein	79.6558	-0.251862	0.367124	-0.68604	0.492688	0.685857	28.085	-1.85823	0.514865	-3.60916	0.000307194	0.00257971
EY04_05830	EY04_RS05760	-	1311044	1311763	+	membrane protein	30.4094	0.346321	0.377646	0.91705	0.359116	0.569981	14.0876	0.0883016	0.555851	0.158858	0.873781	0.938516
EY04_05835	EY04_RS05765	-	1311882	1312160	+	membrane protein	30.8823	-0.122147	0.383051	-0.318881	0.749817	0.866608	17.2651	0.103394	0.509902	0.202772	0.839313	0.919573
EY04_05840	EY04_RS05770	-	1312153	1312911	+	hypothetical protein	25.088	0.235489	0.394429	0.597038	0.550482	0.730745	15.633	0.680111	0.535194	1.27077	0.203809	0.43405
EY04_05845	EY04_RS05775	-	1313028	1313492	-	membrane protein	7.42719	-0.880596	0.610358	-1.44275	0.14909	0.320698	3.50617	-1.05817	1.01148	-1.04617	0.295484	0.542526
EY04_05850	EY04_RS05780	-	1313592	1315736	+	ATP-dependent DNA helicase DinG	17.6864	-0.540807	0.419772	-1.28834	0.197629	0.386932	10.1034	-0.144946	0.629112	-0.230398	0.817782	0.909684
EY04_05855	EY04_RS05785	-	1315830	1318256	+	beta-agarase	30.2351	0.310193	0.390602	0.79414	0.427114	0.631904	13.5547	-0.162976	0.557118	-0.292535	0.769878	0.88594
EY04_05860	EY04_RS05790	-	1318474	1319619	+	beta-lactamase	28.7419	0.372002	0.37847	0.98291	0.325652	0.536234	16.711	0.638717	0.51902	1.23062	0.218465	0.451605
EY04_05865	EY04_RS05795	-	1319760	1320926	+	membrane protein	151.977	0.100169	0.208243	0.481022	0.630501	0.784789	81.1348	0.203636	0.315341	0.645764	0.518432	0.723122
EY04_05870	EY04_RS05800	-	1320958	1321605	+	pyridoxine 5'-phosphate oxidase	38.1364	1.01647	0.386024	2.63318	0.00845907	0.0389575	18.4508	0.860714	0.527667	1.63117	0.102855	0.276464
EY04_05875	EY04_RS05805	-	1321618	1321854	-	hypothetical protein	4.97203	-0.326916	0.796504	-0.410439	0.681484	0.820569	2.26131	-0.73838	1.23612	-0.597339	0.550281	NA
EY04_05880	EY04_RS05810	-	1322028	1322492	+	membrane protein	95.9922	0.227622	0.302296	0.752977	0.451464	0.650845	51.867	0.36213	0.383055	0.945375	0.344468	0.589109
EY04_05885	EY04_RS05815	nhaA	1322572	1323759	-	pH-dependent sodium/proton antiporter	10.8907	-0.570344	0.542883	-1.05058	0.29345	0.502665	8.87752	0.666795	0.698326	0.954848	0.339654	0.585292
EY04_05890	EY04_RS05820	-	1324084	1325178	+	cysteine synthase	17.1051	0.354864	0.462799	0.766779	0.443213	0.644033	9.05451	0.464391	0.653891	0.710197	0.477582	0.699816
EY04_05895	EY04_RS05825	-	1325327	1326940	-	hypothetical protein	28.8844	0.104014	0.443546	0.234506	0.814592	0.902247	16.8466	0.428917	0.517597	0.828669	0.407292	0.646953
EY04_05900	EY04_RS05830	-	1327051	1327734	-	membrane protein	8.97775	-0.0419124	0.60992	-0.0687178	0.945214	0.973134	8.04506	1.28718	0.746697	1.72383	0.0847386	0.242155
EY04_05905	EY04_RS05835	-	1327919	1328518	-	short-chain dehydrogenase	3.60204	-2.31215	0.878522	-2.63187	0.00849176	0.0390194	1.86356	-1.89014	1.42173	-1.32946	0.183696	NA
EY04_05910	EY04_RS05840	-	1328625	1329533	+	LysR family transcriptional regulator	3.98818	-0.269848	0.903006	-0.298833	0.765067	0.875259	2.54769	0.411338	1.17185	0.351016	0.725576	NA
EY04_05915	EY04_RS05845	-	1329780	1330289	-	DoxX	2.43653	0.541402	1.19008	0.454927	0.649161	0.797047	1.79265	1.31252	1.48161	0.885873	0.375686	NA
EY04_05920	EY04_RS05850	-	1330292	1331062	-	hypothetical protein	2.28057	-0.727878	1.08704	-0.669595	0.503116	0.69306	1.8197	0.647925	1.41162	0.458994	0.646239	NA
EY04_05925	EY04_RS05855	-	1331059	1331952	-	hypothetical protein	3.09419	3.38675	1.33962	2.52814	0.011467	0.0496747	1.12908	2.93167	1.80933	1.62031	0.105165	NA
EY04_05930	EY04_RS05860	-	1331975	1332280	-	membrane protein	0.780449	1.40356	1.56467	0.897034	0.369701	NA	0.506394	1.80103	2.45805	0.732706	0.463738	NA
EY04_05935	EY04_RS05865	-	1332583	1333284	-	ABC transporter ATP-binding protein	13.3389	3.63093	1.07311	3.38357	0.000715496	0.00485987	2.42123	2.04237	1.42249	1.43577	0.151067	NA
EY04_05940	EY04_RS05870	livG	1333285	1334052	-	leucine/isoleucine/valine transporter ATP-binding subunit	11.0539	1.76256	0.765315	2.30305	0.021276	0.0798866	3.2067	0.684309	1.06014	0.64549	0.518609	0.723122
EY04_05945	EY04_RS05875	livM	1334049	1335317	-	leucine/isoleucine/valine transporter permease subunit	11.0537	2.60567	0.939413	2.77372	0.00554186	0.0275947	3.08973	1.47354	1.19405	1.23406	0.217179	0.449916
EY04_05950	EY04_RS05880	-	1335314	1336237	-	branched-chain amino acid transporter permease subunit LivH	11.6327	1.60183	0.718602	2.2291	0.0258075	0.0924829	4.75492	1.19967	0.953895	1.25765	0.208518	0.440288
EY04_05955	EY04_RS05885	-	1336469	1337596	-	leucine ABC transporter substrate-binding protein	174.536	0.137761	0.216067	0.637584	0.523745	0.708942	98.9324	0.38815	0.349682	1.11001	0.266996	0.506927
EY04_05960	EY04_RS05890	-	1337936	1338247	+	hypothetical protein	10.2005	0.512724	0.611889	0.837937	0.402066	0.609833	3.42588	-0.676187	1.04807	-0.645176	0.518813	0.723122
EY04_05965	EY04_RS05895	-	1338579	1340762	-	hypothetical protein	45.5718	2.81493	0.481477	5.84646	5.02138e-09	8.69387e-08	17.3497	2.27801	0.606097	3.75849	0.000170944	0.00153422
EY04_05970	EY04_RS05900	-	1340955	1341851	+	2-hydroxy-3-oxopropionate reductase	30.574	0.671708	0.395937	1.6965	0.0897905	0.228487	19.7259	1.1497	0.515183	2.23164	0.0256389	0.103809
EY04_05975	EY04_RS05905	-	1341742	1344030	-	diguanylate phosphodiesterase	54.7293	2.26545	0.411216	5.50914	3.60591e-08	5.56971e-07	11.471	0.349848	0.615247	0.56863	0.569607	0.758898
EY04_05980	EY04_RS05910	-	1344175	1344534	-	ferredoxin	0.839911	-0.26186	1.62683	-0.160963	0.872122	NA	0.932377	1.3782	1.87525	0.734941	0.462375	NA
EY04_05985	EY04_RS05915	-	1344873	1346219	+	MFS transporter	3.06702	0.776466	1.22254	0.635124	0.525348	0.710205	1.22833	0.10142	1.69819	0.0597224	0.952377	NA
EY04_05990	EY04_RS05920	-	1346381	1349227	-	RNA polymerase-associated protein RapA	62.0323	0.323312	0.350018	0.923699	0.355643	0.567358	33.9027	0.485202	0.467786	1.03723	0.299628	0.546102
EY04_05995	EY04_RS05925	-	1349447	1349788	+	aspartate-semialdehyde dehydrogenase	10.1091	0.0273717	0.581414	0.0470777	0.962451	0.983237	5.20611	0.0944782	0.824155	0.114637	0.908733	0.955767
EY04_06005	-	-	1350323	1350439	+	ATP-dependent helicase	0.450908	0.664329	1.80642	0.36776	0.713052	NA	0.47329	1.64852	2.81116	0.58642	0.557593	NA
EY04_06010	EY04_RS05935	-	1350592	1352067	-	nuclease PIN	20.5067	-1.77471	0.426641	-4.15973	3.18627e-05	0.000305813	14.9588	-0.353962	0.566681	-0.624623	0.532218	0.730938
EY04_06015	EY04_RS05940	-	1352421	1352621	-	beta-ketoadipyl CoA thiolase	26.0492	-0.56963	0.457046	-1.24633	0.212643	0.405976	11.0893	-1.23684	0.628318	-1.9685	0.0490108	0.16612
EY04_06025	EY04_RS05945	-	1352834	1353064	+	hypothetical protein	1.18582	2.04135	1.47033	1.38836	0.165028	NA	0.503003	1.78778	2.49472	0.716626	0.473605	NA
EY04_06030	EY04_RS05950	-	1353266	1354108	+	IclR family transcriptional regulator	6.80629	1.23145	0.82682	1.48938	0.136388	0.301579	3.60771	1.23437	1.08271	1.14007	0.254257	0.489647
EY04_06035	EY04_RS05955	-	1354419	1355765	+	4-hydroxybenzoate transporter	1.29992	0.65864	1.45393	0.453007	0.650544	NA	0.462478	0.0394345	2.45884	0.0160378	0.987204	NA
EY04_06040	EY04_RS05960	-	1356078	1356935	+	3-oxoadipate:succinyl-CoA transferase	2.28876	0.0601647	1.31065	0.0459044	0.963386	0.983546	1.43519	0.580767	1.61649	0.359277	0.719388	NA
EY04_06045	EY04_RS05965	-	1356935	1357714	+	3-oxoadipate:succinyl-CoA transferase	1.59392	-0.651622	1.31889	-0.494069	0.621257	NA	1.0104	-0.0252536	1.7657	-0.0143023	0.988589	NA
EY04_06050	EY04_RS05970	-	1357714	1358916	+	beta-ketoadipyl CoA thiolase	4.47374	-0.84932	0.779686	-1.08931	0.276017	0.482779	1.86945	-1.63448	1.37621	-1.18766	0.234966	NA
EY04_06055	EY04_RS05975	-	1358946	1359650	+	protocatechuate 3,4-dioxygenase""	1.86683	1.36271	1.38719	0.982353	0.325926	NA	1.12777	1.69205	1.80074	0.939642	0.347401	NA
EY04_06060	EY04_RS05980	-	1359652	1360218	+	protocatechuate 3,4-dioxygenase""	5.86647	0.0865929	0.752169	0.115124	0.908347	0.956315	2.35753	-0.487501	1.19868	-0.406699	0.684229	NA
EY04_06065	EY04_RS05985	-	1360418	1361713	+	alpha-ketoglutarate permease	25.8876	0.997383	0.452954	2.20195	0.0276689	0.097208	7.44995	-0.498126	0.705234	-0.706328	0.479984	0.700852
EY04_06070	EY04_RS05990	-	1361761	1363125	+	3-carboxy-cis,cis-muconate cycloisomerase""	20.3938	1.31878	0.547633	2.40814	0.0160341	0.0645715	6.93221	0.416698	0.750292	0.555382	0.578634	0.765107
EY04_06075	EY04_RS05995	-	1363137	1363937	+	3-oxoadipate enol-lactonase	23.7248	-0.0784338	0.531252	-0.14764	0.882627	0.941707	10.1599	-0.724822	0.644	-1.1255	0.260377	0.498092
EY04_06080	EY04_RS06000	-	1363949	1364341	+	4-carboxymuconolactone decarboxylase	6.66954	0.878729	0.792639	1.10861	0.267598	0.472782	2.66698	0.387581	1.15072	0.336816	0.736255	NA
EY04_06090	EY04_RS06005	-	1364566	1365831	-	porin	2.70921	-0.177694	1.04502	-0.170039	0.864979	0.932383	1.06247	-0.792966	1.83695	-0.431676	0.665977	NA
EY04_06095	EY04_RS06010	-	1366131	1367591	-	multidrug transporter	103.363	-0.500977	0.236887	-2.11483	0.0344441	0.114626	51.1416	-0.639842	0.352163	-1.81689	0.0692337	0.210189
EY04_06100	EY04_RS06015	-	1367588	1370734	-	multidrug transporter	176.815	-0.542562	0.246664	-2.1996	0.0278355	0.0975992	89.1126	-0.623644	0.323673	-1.92677	0.0540083	0.176457
EY04_06105	EY04_RS06020	-	1370738	1371895	-	antibiotic transporter	41.4678	0.16714	0.343915	0.485992	0.626973	0.782129	23.1441	0.366664	0.455623	0.804753	0.420962	0.657378
EY04_06110	EY04_RS06025	-	1372160	1372792	+	TetR family transcriptional regulator	42.8571	-0.225147	0.315099	-0.714528	0.474901	0.670047	19.9861	-0.541601	0.503116	-1.07649	0.281707	0.52742
EY04_06115	EY04_RS06030	-	1372955	1373842	+	membrane protein	12.4291	0.467767	0.54926	0.851633	0.394418	0.602994	4.46939	-0.471165	0.908858	-0.518414	0.604169	0.783487
EY04_06120	EY04_RS06035	-	1374020	1375069	-	NADH:flavin oxidoreductase	8.81224	-0.970393	0.599426	-1.61887	0.105475	0.254698	4.80103	-0.735863	0.84109	-0.874892	0.381632	0.624214
EY04_06125	EY04_RS06040	-	1375098	1376264	-	arabinose transporter permease	4.78011	0.260451	0.849766	0.306498	0.759226	0.873101	2.51263	0.211716	1.19809	0.176711	0.859735	NA
EY04_06130	EY04_RS06045	-	1376278	1376592	-	ArsR family transcriptional regulator	1.31227	2.16602	1.44233	1.50175	0.133162	NA	0.712658	2.14737	2.10746	1.01894	0.308231	NA
EY04_06135	EY04_RS06050	-	1376746	1377327	+	ACP phosphodiesterase	7.29729	0.89523	0.765527	1.16943	0.242231	0.442833	2.48077	-0.102868	1.18167	-0.0870527	0.93063	NA
EY04_06140	EY04_RS06055	-	1377415	1378209	-	glycerol acyltransferase	5.40261	-0.225033	0.743947	-0.302485	0.762282	0.873998	4.33863	0.913899	0.960188	0.951792	0.341202	0.586994
EY04_06145	EY04_RS06060	-	1378209	1378964	-	hemolysin	0.492434	0.721633	1.77909	0.405618	0.685023	NA	0.512508	1.71473	2.33183	0.735357	0.462122	NA
EY04_06150	EY04_RS06065	-	1379105	1379995	+	acyl-CoA dehydrogenase	28.4223	0.306729	0.391961	0.78255	0.433891	0.636598	13.1548	0.0437946	0.551222	0.07945	0.936675	0.968263
EY04_06155	EY04_RS06070	-	1380165	1381262	+	beta-lactamase	4.20493	-0.0577072	0.863961	-0.0667938	0.946746	0.973575	2.88653	0.554262	1.15911	0.478179	0.632523	0.804995
EY04_06160	EY04_RS06075	-	1381259	1381588	+	amidase	0.832156	1.51784	1.51788	0.999978	0.317321	NA	0.350215	1.27507	2.81074	0.453642	0.650086	NA
EY04_06165	EY04_RS06080	-	1381802	1382977	+	amidohydrolase	4.74589	0.0823157	0.816091	0.100866	0.919657	0.961045	2.07265	-0.171706	1.31904	-0.130175	0.896428	NA
EY04_06170	EY04_RS06085	-	1383086	1384396	+	major facilitator transporter	0.668461	1.23395	1.68801	0.731006	0.464776	NA	0.231892	0.765907	3.29534	0.232421	0.816211	NA
EY04_06175	EY04_RS06090	-	1384396	1385853	+	amidase	5.7989	0.867111	0.835682	1.03761	0.299452	0.509474	3.17906	0.96601	1.11699	0.864832	0.387131	0.630295
EY04_06180	EY04_RS06095	-	1385940	1386710	+	IclR family transcriptional regulator	4.33811	1.82597	1.15034	1.58733	0.112438	0.265698	3.6138	2.7381	1.32129	2.07229	0.0382386	0.139014
EY04_06185	EY04_RS06100	-	1386935	1387525	+	hypothetical protein	13.5886	-0.478754	0.54708	-0.875107	0.381516	0.591015	8.60143	0.0755876	0.722517	0.104617	0.91668	0.960374
EY04_06190	EY04_RS06105	-	1387527	1388684	+	phospholipase	10.068	0.170458	0.585252	0.291256	0.770856	0.877523	5.58986	0.236028	0.830308	0.284265	0.776207	0.887683
EY04_06195	EY04_RS06110	-	1389035	1391356	-	beta-D-glucoside glucohydrolase	29.4011	-0.103492	0.377918	-0.273849	0.784201	0.88424	16.2348	0.0311433	0.560163	0.0555968	0.955663	0.977444
EY04_06200	EY04_RS06115	-	1391610	1392218	+	lipoprotein	49.6362	0.314877	0.339051	0.928702	0.353044	0.564014	20.9019	-0.234	0.474765	-0.492875	0.622101	0.796201
EY04_06210	EY04_RS06125	-	1393085	1393702	+	membrane protein	24.2997	1.92794	0.546812	3.52577	0.000422252	0.00307293	6.50912	0.552754	0.773609	0.714514	0.474909	0.699231
EY04_06215	EY04_RS06130	-	1393938	1395155	+	methyltransferase	13.3605	1.42971	0.6306	2.26722	0.023377	0.0857104	7.27955	1.52256	0.792856	1.92035	0.0548134	0.178486
EY04_06220	EY04_RS06135	-	1395306	1396199	-	transporter	3.68329	0.784681	0.989577	0.792946	0.427809	0.632322	1.82695	0.841087	1.46567	0.573859	0.566063	NA
EY04_06225	EY04_RS06140	-	1396619	1397200	+	glutamine amidotransferase	67.9889	-2.83243	0.311857	-9.08246	1.0615e-19	4.19688e-18	46.2355	-0.940342	0.422889	-2.22361	0.0261744	0.105481
EY04_06230	EY04_RS06145	-	1397277	1397582	+	arylsulfate sulfotransferase	21.2356	-3.26455	0.42692	-7.64673	2.0615e-14	5.87195e-13	11.0336	-2.83635	0.705687	-4.01927	5.84e-05	0.000593144
EY04_06235	EY04_RS06150	-	1397912	1398265	-	hypothetical protein	0.76248	-0.491862	1.72387	-0.285325	0.775395	NA	0.268442	-1.15554	3.19122	-0.362098	0.717279	NA
EY04_06240	EY04_RS06155	-	1398905	1401478	-	TonB-dependent receptor	5.42509	-0.0188979	0.775577	-0.0243662	0.98056	0.990354	6.16258	1.73132	0.90945	1.9037	0.0569494	0.183225
EY04_06245	EY04_RS06160	-	1401599	1402558	-	iron dicitrate transport regulator FecR	13.3345	0.383586	0.549671	0.697846	0.485274	0.678357	12.994	1.76161	0.641118	2.74772	0.00600112	0.0315166
EY04_06250	EY04_RS06165	-	1402555	1403094	-	RNA polymerase sigma factor	7.69027	-0.132321	0.643507	-0.205626	0.837083	0.915349	8.70406	1.67059	0.739911	2.25783	0.0239563	0.0985709
EY04_06255	EY04_RS06170	-	1403310	1403645	+	hypothetical protein	261.459	0.784416	0.280149	2.8	0.00511027	0.0259829	90.342	-0.287884	0.351768	-0.818391	0.413134	0.651219
EY04_06260	EY04_RS06175	-	1403896	1404783	-	dihydrodipicolinate synthase	6.5246	-1.40511	0.682715	-2.05812	0.0395782	0.127082	3.7205	-0.889443	1.01668	-0.874846	0.381658	0.624214
EY04_06265	EY04_RS06180	-	1404814	1405596	-	aldolase	2.55067	-0.786071	1.06395	-0.738825	0.460014	0.658334	1.71992	0.0876866	1.49382	0.0586996	0.953191	NA
EY04_06270	EY04_RS06185	-	1405756	1406298	+	DNA-binding protein	15.7478	0.196434	0.476366	0.412359	0.680076	0.819774	10.5019	0.829923	0.637573	1.30169	0.193023	0.42082
EY04_06275	EY04_RS06190	-	1406623	1407642	-	hypothetical protein	18.7264	0.149909	0.453337	0.330679	0.740887	0.861346	11.2319	0.487653	0.623158	0.782552	0.43389	0.667182
EY04_06280	EY04_RS06195	-	1407800	1408948	+	alcohol dehydrogenase	5.28938	0.506288	0.856486	0.591122	0.554439	0.732838	3.51667	1.03162	1.09636	0.940952	0.34673	0.591569
EY04_06285	EY04_RS06200	-	1409022	1409321	-	plasmid stabilization protein	6.85755	-0.445469	0.735861	-0.605371	0.544933	0.726303	3.24358	-0.868808	1.04793	-0.829074	0.407062	0.646953
EY04_06290	EY04_RS06205	-	1409311	1409550	-	hypothetical protein	9.55694	0.356192	0.609134	0.584751	0.558715	0.735057	3.99519	-0.213861	0.929559	-0.230067	0.81804	0.909684
EY04_06295	EY04_RS06210	-	1409687	1410103	+	glutathione transferase	9.08917	-0.293435	0.58817	-0.498894	0.617854	0.77679	5.95187	0.42005	0.785423	0.534807	0.592783	0.775615
EY04_06300	EY04_RS06215	-	1410231	1410869	+	lysine transporter LysE	12.6198	1.02466	0.59477	1.72277	0.0849293	0.220891	5.43663	0.626307	0.83558	0.749548	0.453527	0.68376
EY04_06305	EY04_RS06220	-	1410981	1412321	+	diguanylate cyclase	23.8059	1.66161	0.578273	2.8734	0.00406073	0.0215353	9.97806	1.21203	0.670109	1.80871	0.0704962	0.21309
EY04_06310	EY04_RS06225	-	1412459	1412983	+	membrane protein	5.61765	-1.11505	0.798836	-1.39584	0.162763	0.340568	3.86528	-0.143671	1.02687	-0.139912	0.888729	0.946603
EY04_06315	EY04_RS06230	-	1413077	1413967	-	protein kinase	5.52808	-0.160582	0.812336	-0.197679	0.843297	0.918353	4.3562	0.890947	1.052	0.846911	0.397045	0.63926
EY04_06320	EY04_RS06235	-	1414463	1415704	-	MFS transporter	21.7209	0.828778	0.461717	1.79499	0.0726554	0.197907	9.54248	0.450195	0.669126	0.672811	0.501068	0.713525
EY04_06325	EY04_RS06240	-	1415939	1416715	-	AraC family transcriptional regulator	3.26915	0.314416	0.996603	0.315488	0.752391	0.868068	2.27202	1.09577	1.30364	0.840548	0.400601	NA
EY04_06330	EY04_RS06245	-	1416828	1418090	-	pyridine nucleotide-disulfide oxidoreductase	2.54088	-0.0280769	1.07132	-0.0262079	0.979092	0.989551	1.04333	-0.45067	1.84179	-0.244691	0.806696	NA
EY04_06335	EY04_RS06250	-	1418087	1418320	-	(2Fe-2S)-binding protein	0.0704623	-2.42716	4.08047	-0.594823	0.551961	NA	0.238006	0.309658	3.324	0.0931583	0.925778	NA
EY04_06340	EY04_RS06255	-	1418317	1419450	-	D-amino acid oxidase	1.70227	-1.02223	1.44128	-0.709253	0.478167	NA	1.08973	-0.327959	1.78914	-0.183305	0.854559	NA
EY04_06345	EY04_RS06260	-	1419447	1420379	-	hydroxyproline-2-epimerase	0.446893	0.619114	1.89604	0.326531	0.744023	NA	0.189283	0.586987	3.9	0.150509	0.880363	NA
EY04_06350	EY04_RS06265	-	1420855	1421775	+	dihydrodipicolinate synthase	0.562093	0.968513	1.67289	0.578945	0.562626	NA	0.388072	1.43573	2.69957	0.531835	0.59484	NA
EY04_06355	EY04_RS06270	-	1421948	1423516	+	aspartate:proton symporter	0.860562	1.57633	1.57748	0.999271	0.317663	NA	0.388072	1.43573	2.69957	0.531835	0.59484	NA
EY04_06360	EY04_RS06275	-	1423552	1425126	+	2,5-dioxovalerate dehydrogenase""	0.934509	1.68612	1.58258	1.06542	0.286686	NA	0.269749	0.953982	3.10958	0.306788	0.759004	NA
EY04_06365	EY04_RS06280	-	1425260	1426273	+	oxidoreductase	3.62983	1.36956	1.14446	1.19668	0.23143	0.430821	1.56688	0.930225	1.55586	0.597884	0.549918	NA
EY04_06370	EY04_RS06285	-	1426449	1427288	+	hypothetical protein	275.646	-1.46907	0.22709	-6.46912	9.85756e-11	1.97823e-09	115.585	-3.32418	0.332449	-9.99907	1.54e-23	8.84e-22
EY04_06375	EY04_RS06290	-	1427373	1427903	+	GNAT family acetyltransferase	28.5372	-0.486062	0.384046	-1.26563	0.205644	0.395905	9.84163	-2.61897	0.726023	-3.60728	0.000309429	0.00259342
EY04_06380	EY04_RS06295	-	1428086	1428427	+	hypothetical protein	184.729	-0.814854	0.338906	-2.40437	0.0162004	0.0651212	219.599	1.3791	0.35216	3.91612	9e-05	0.000857666
EY04_06385	EY04_RS06300	-	1428605	1429267	-	NADP oxidoreductase	5.19193	0.481899	0.902405	0.534017	0.59333	0.759841	7.41592	2.492	0.965124	2.58205	0.00982164	0.0474345
EY04_06390	EY04_RS06305	-	1429367	1430260	+	LysR family transcriptional regulator	5.98725	0.950078	0.825197	1.15133	0.249594	0.451623	4.15586	1.63254	1.06774	1.52897	0.126272	0.317374
EY04_06395	EY04_RS06310	-	1430495	1432273	+	diguanylate phosphodiesterase	168.878	1.28604	0.284351	4.52271	6.10516e-06	6.8095e-05	83.608	1.1997	0.333201	3.60053	0.00031757	0.00265134
EY04_06400	EY04_RS06315	-	1432307	1433221	-	GDSL family lipase	30.4554	1.43488	0.445198	3.22301	0.00126852	0.00792523	23.9572	2.2266	0.557498	3.99392	6.5e-05	0.000641113
EY04_06405	EY04_RS06320	-	1433471	1436758	-	autotransporter	16.1514	0.830863	0.510818	1.62653	0.103836	0.25235	11.2801	1.50228	0.665294	2.25806	0.0239417	0.0985709
EY04_06415	EY04_RS06330	-	1437575	1438459	-	MFS transporter	877.468	-3.94959	0.217321	-18.174	8.28621e-74	1.46335e-71	429.972	-6.78436	0.373013	-18.188	6.42e-74	3.95e-71
EY04_06420	EY04_RS06335	-	1438813	1439505	-	pseudouridine synthase	3.87383	0.0398734	0.91103	0.0437674	0.96509	0.983883	2.68663	0.745927	1.19975	0.621737	0.534115	NA
EY04_06425	EY04_RS06340	-	1439539	1439778	-	helicase	1.46907	-1.12334	1.34708	-0.833909	0.404332	NA	0.972541	-0.171101	1.79241	-0.095459	0.92395	NA
EY04_06430	EY04_RS06345	-	1439771	1441258	-	diguanylate cyclase	9.6487	0.056405	0.608945	0.0926275	0.9262	0.963519	4.0671	-0.393514	0.954442	-0.412297	0.680121	0.830268
EY04_06440	EY04_RS06350	-	1442014	1443126	-	enoyl-CoA hydratase	30.6178	-0.328972	0.384644	-0.855264	0.392405	0.601204	13.5235	-0.940813	0.565082	-1.66491	0.0959301	0.263395
EY04_06445	EY04_RS06355	-	1443258	1443950	+	uracil-DNA glycosylase	4.74109	0.566678	0.85888	0.659787	0.50939	0.697171	5.0003	1.97745	1.01554	1.9472	0.0515113	0.171227
EY04_06450	EY04_RS06360	-	1444123	1445154	-	membrane protein	2.00194	1.23219	1.35849	0.907029	0.364392	NA	1.98587	2.58371	1.70769	1.51298	0.130285	NA
EY04_06455	EY04_RS06365	-	1445147	1446661	-	tripartite tricarboxylate transporter TctA	4.62739	0.956092	0.975656	0.979948	0.327112	0.53721	4.02512	2.08289	1.31584	1.58294	0.113435	0.295274
EY04_06460	EY04_RS06370	-	1446663	1447121	-	membrane protein	0.737044	1.29318	1.81252	0.713474	0.475553	NA	1.16694	2.98511	1.79538	1.66266	0.0963803	NA
EY04_06465	EY04_RS06375	-	1447178	1448164	-	tricarboxylic transport membrane protein	5.84662	-0.175069	0.791495	-0.221187	0.824947	0.908264	5.85965	1.45168	2.09109	0.694221	0.487544	0.706141
EY04_06470	EY04_RS06380	-	1448246	1449538	-	porin	3.88079	2.61691	1.27619	2.05057	0.0403086	0.128803	5.3976	4.23482	1.43948	2.9419	0.00326201	0.0192211
EY04_06475	EY04_RS06385	-	1449774	1450445	+	transcriptional regulator	8.83748	-0.311032	0.613747	-0.506776	0.612312	0.772572	4.04167	-0.59004	0.907968	-0.649847	0.515791	0.720786
EY04_06480	EY04_RS06390	-	1450438	1451823	+	histidine kinase	11.1162	0.040785	0.572435	0.0712483	0.9432	0.972572	5.45511	-0.128257	0.816864	-0.157012	0.875236	0.939205
EY04_06485	EY04_RS06395	-	1451841	1452662	-	histidine kinase	16.1127	0.816348	0.529636	1.54134	0.123235	0.282694	6.65709	0.266139	0.762078	0.349228	0.726918	0.857963
EY04_06490	EY04_RS06400	-	1452700	1453641	-	aminomethyltransferase	49.0354	0.251219	0.319795	0.785561	0.432125	0.635516	20.7257	-0.314507	0.463383	-0.678719	0.497316	0.711537
EY04_06495	EY04_RS06405	-	1453791	1454045	+	hypothetical protein	37.581	0.883642	0.426901	2.0699	0.0384616	0.124551	10.8198	-0.630347	0.606577	-1.03919	0.298718	0.545659
EY04_06500	EY04_RS06410	-	1454029	1454481	+	hypothetical protein	12.5447	-0.55553	0.518498	-1.07142	0.283981	0.492642	6.7996	-0.458683	0.747533	-0.613596	0.539482	0.737657
EY04_06505	EY04_RS06415	-	1454450	1456066	-	L-aspartate oxidase	66.6556	0.878424	0.306912	2.86214	0.00420797	0.0220517	29.7881	0.581543	0.438036	1.32761	0.184306	0.409484
EY04_06510	EY04_RS06420	-	1456637	1457218	+	RNA polymerase sigma-H factor	244.785	0.306105	0.276525	1.10697	0.268307	0.473356	159.596	0.861751	0.430331	2.00253	0.0452275	0.15654
EY04_06515	EY04_RS06425	-	1457250	1457837	+	RNA polymerase sigma-H factor AlgU	461.29	0.434059	0.328146	1.32276	0.185914	0.371548	281.927	0.827689	0.426189	1.94207	0.0521287	0.172832
EY04_06520	EY04_RS06430	-	1457846	1458808	+	RNA polymerase sigma-H factor AlgU	185.19	0.217648	0.318402	0.683563	0.494251	0.687101	109.63	0.557065	0.416741	1.33672	0.181315	0.4043
EY04_06525	EY04_RS06435	-	1459054	1460481	+	serine peptidase	84.1385	0.217874	0.266259	0.818276	0.413199	0.620237	64.3254	1.13677	0.407047	2.79273	0.00522658	0.0281451
EY04_06530	EY04_RS06440	-	1460558	1461991	-	peptidase M48	37.6157	0.825249	0.366374	2.25248	0.0242919	0.0880893	14.6459	0.0867484	0.546062	0.158862	0.873778	0.938516
EY04_06535	EY04_RS06445	-	1462089	1462328	+	response regulator SirA	4.90901	1.33614	0.958622	1.39381	0.163375	0.340906	1.74988	0.752481	1.44323	0.521386	0.602098	NA
EY04_06540	EY04_RS06450	-	1462370	1463440	+	permase	18.3521	0.422369	0.515076	0.820013	0.412209	0.61919	12.3831	1.03872	0.642829	1.61585	0.106126	0.281694
EY04_06545	EY04_RS06455	-	1463512	1463985	-	peroxiredoxin	6.99382	0.539306	0.756751	0.71266	0.476056	0.670962	2.87003	-0.164772	1.14693	-0.143663	0.885767	0.945304
EY04_06550	EY04_RS06460	-	1463997	1464557	-	glycine cleavage system protein R	12.7677	-0.71546	0.577513	-1.23886	0.215396	0.409461	7.68077	-0.15217	0.684972	-0.222155	0.824194	0.913697
EY04_06555	EY04_RS06465	-	1464884	1465762	+	dihydrodipicolinate synthase	96.4669	0.528044	0.292421	1.80576	0.0709553	0.194773	58.0431	0.884744	0.355634	2.48779	0.0128538	0.0595421
EY04_06560	EY04_RS06470	-	1465780	1466892	+	hypothetical protein	148.706	0.0776899	0.282566	0.274944	0.783359	0.88424	99.6231	0.734779	0.331366	2.21742	0.0265943	0.106377
EY04_06565	EY04_RS06475	-	1466897	1467655	+	beta-lactamase	92.9117	0.192082	0.263507	0.728945	0.466035	0.662867	71.7803	1.13501	0.354542	3.20135	0.00136784	0.00922171
EY04_06570	EY04_RS06480	-	1467684	1468394	+	phosphoribosylaminoimidazole-succinocarboxamide synthase	98.6509	0.662352	0.252644	2.62168	0.00874969	0.0398355	61.7473	1.0966	0.367561	2.98344	0.00285031	0.0171736
EY04_06580	EY04_RS06490	-	1468779	1470203	-	hypothetical protein	505.469	-0.579096	0.310293	-1.86629	0.0620013	0.176225	194.333	-2.06127	0.358062	-5.75673	8.58e-09	1.79e-07
EY04_06585	EY04_RS06495	-	1470285	1471532	-	integrase	3.77269	0.477932	0.962784	0.496406	0.619608	0.778071	1.26012	-0.68176	1.59286	-0.428009	0.668644	NA
EY04_06590	EY04_RS06500	-	1471529	1471726	-	hypothetical protein	0.129138	-1.12754	3.07399	-0.366801	0.713767	NA	0.118322	-0.175579	4.04568	-0.0433991	0.965383	NA
EY04_06595	EY04_RS06505	-	1471799	1471984	-	hypothetical protein	1.17135	2.01384	1.46717	1.3726	0.169876	NA	0.238006	0.309658	3.324	0.0931583	0.925778	NA
EY04_06600	EY04_RS06510	-	1472010	1472654	-	hypothetical protein	18.3176	1.99644	0.604513	3.30257	0.000958048	0.0062933	10.9287	2.23166	0.733944	3.04064	0.00236077	0.0147095
EY04_06605	EY04_RS06515	-	1472767	1473096	-	hypothetical protein	6.5902	1.57447	0.919881	1.7116	0.0869711	0.223922	3.58342	1.66567	1.16044	1.43537	0.151181	0.358047
EY04_06610	EY04_RS06520	-	1473093	1474898	-	DNA methyltransferase	7.65275	0.616307	0.696382	0.885013	0.37615	0.585441	5.01153	1.15447	0.895295	1.28949	0.197229	0.424069
EY04_06615	EY04_RS06525	-	1474895	1475107	-	hypothetical protein	0.0442076	-2.42716	4.08047	-0.594823	0.551961	NA	0.0378567	-0.665564	4.05671	-0.164065	0.86968	NA
EY04_06620	EY04_RS06530	-	1475146	1475643	-	hypothetical protein	5.06939	-0.62872	0.758511	-0.828887	0.407169	0.614231	3.26179	0.114997	1.05475	0.109027	0.913181	0.958573
EY04_06625	EY04_RS06535	-	1475727	1475972	-	transcriptional regulator	0.502615	0.827247	2.06202	0.401183	0.688286	NA	0.51387	1.67418	2.48961	0.672469	0.501285	NA
EY04_06630	EY04_RS06540	-	1475969	1476478	-	hypothetical protein	3.15815	0.922051	1.17672	0.783578	0.433288	0.636086	1.12758	-0.181108	1.76304	-0.102725	0.918181	NA
EY04_06635	EY04_RS06545	-	1476739	1477371	-	peptidase S24	147.23	0.124057	0.2504	0.495435	0.620293	0.778194	63.2808	-0.472166	0.347756	-1.35775	0.174543	0.394714
EY04_06640	EY04_RS06550	-	1477495	1477698	+	hypothetical protein	0.595317	1.03007	1.63898	0.628481	0.529689	NA	0	NA	NA	NA	NA	NA
EY04_06645	EY04_RS06555	-	1477912	1478400	+	hypothetical protein	2.442	0.256459	1.19572	0.214481	0.830172	0.910965	1.52177	0.6224	1.58475	0.392742	0.69451	NA
EY04_06650	EY04_RS06560	-	1478393	1478596	+	transcriptional regulator	1.08372	0.338014	1.5327	0.220536	0.825454	NA	0.468592	-0.268019	2.48592	-0.107815	0.914143	NA
EY04_06655	EY04_RS06565	-	1478593	1481352	+	DNA primase	18.7648	-0.339195	0.416822	-0.813765	0.41578	0.622788	12.0944	0.34939	0.603338	0.579095	0.562525	0.75497
EY04_06665	EY04_RS06575	-	1482367	1482714	+	holin	0.0704623	-2.42716	4.08047	-0.594823	0.551961	NA	0	NA	NA	NA	NA	NA
EY04_06670	EY04_RS06580	-	1482851	1483372	+	DNA packaging protein	1.02504	0.1873	1.53954	0.12166	0.903168	NA	1.05681	1.51472	1.81295	0.835501	0.403436	NA
EY04_06675	EY04_RS06585	-	1483416	1485302	+	terminase	4.38835	0.20346	0.892104	0.228068	0.819594	0.90557	3.27371	1.02442	1.10286	0.928876	0.352954	0.597644
EY04_06680	EY04_RS06590	-	1485315	1485530	+	hypothetical protein	0	NA	NA	NA	NA	NA	0.0378567	-0.665564	4.05671	-0.164065	0.86968	NA
EY04_06685	EY04_RS06595	-	1485533	1487140	+	portal protein	1.33503	0.789422	1.4604	0.540552	0.588816	NA	1.17377	1.73595	1.78477	0.972648	0.330728	NA
EY04_06690	EY04_RS06600	-	1487143	1488363	+	hypothetical protein	3.10381	1.25418	1.18167	1.06136	0.288526	0.497433	1.69771	1.55353	1.57918	0.983755	0.325236	NA
EY04_06695	EY04_RS06605	-	1488376	1488726	+	hypothetical protein	0.0849306	-1.67289	3.55337	-0.470791	0.63779	NA	0.425928	1.57991	2.60636	0.606176	0.544398	NA
EY04_06700	EY04_RS06610	-	1488738	1489769	+	capsid protein	0.439924	0.599688	1.77467	0.337916	0.735427	NA	0.312358	1.09368	2.94784	0.371011	0.710629	NA
EY04_06705	EY04_RS06615	-	1489771	1489950	+	hypothetical protein	0.299802	0.000372509	2.44172	0.00015256	0.999878	NA	0.0378567	-0.665564	4.05671	-0.164065	0.86968	NA
EY04_06710	EY04_RS06620	-	1489953	1490273	+	hypothetical protein	0.640857	1.11458	1.75935	0.633517	0.526396	NA	0.632192	1.97839	2.18469	0.905572	0.365162	NA
EY04_06715	EY04_RS06625	-	1490270	1490932	+	hypothetical protein	1.04681	-0.504882	1.5832	-0.318899	0.749803	NA	0.412018	-1.14449	2.77009	-0.413162	0.679488	NA
EY04_06720	EY04_RS06630	-	1490925	1491458	+	hypothetical protein	0.43644	0.590261	1.7741	0.332711	0.739353	NA	0.231892	0.765907	3.29534	0.232421	0.816211	NA
EY04_06725	EY04_RS06635	-	1491455	1492036	+	phage baseplate protein	0.421971	0.509745	1.82168	0.279821	0.779615	NA	0.0757134	-0.216582	4.04648	-0.0535236	0.957315	NA
EY04_06730	EY04_RS06640	-	1492080	1492295	+	hypothetical protein	0.0884151	-1.63838	4.04368	-0.405171	0.685352	NA	0	NA	NA	NA	NA	NA
EY04_06735	EY04_RS06645	-	1492298	1492624	+	hypothetical protein	0.196116	-0.568927	2.29925	-0.24744	0.804567	NA	0.0378567	-0.665564	4.05671	-0.164065	0.86968	NA
EY04_06740	EY04_RS06650	-	1492621	1493502	+	baseplate assembly protein	0.910373	-0.080636	1.56968	-0.0513709	0.95903	NA	0.306299	-0.826316	3.0437	-0.271483	0.786019	NA
EY04_06745	EY04_RS06655	-	1493504	1494112	+	tail protein	1.22169	0.596834	1.43393	0.416223	0.677247	NA	0.268442	-1.15554	3.19122	-0.362098	0.717279	NA
EY04_06755	EY04_RS06665	-	1495678	1496094	+	hypothetical protein	4.9965	0.0551552	0.783568	0.0703898	0.943883	0.972708	1.88834	-0.917703	1.28	-0.716954	0.473402	NA
EY04_06760	EY04_RS06670	-	1496193	1497356	+	tail protein	1.4449	2.3101	1.44064	1.60352	0.10882	NA	1.33262	3.13881	1.72711	1.81738	0.0691584	NA
EY04_06765	EY04_RS06675	-	1497369	1497878	+	hypothetical protein	1.59734	-2.93515	1.31982	-2.22391	0.0261545	NA	1.35395	-0.433266	1.56698	-0.276497	0.782166	NA
EY04_06770	EY04_RS06680	-	1497906	1498202	+	hypothetical protein	0.949595	-0.706663	1.55397	-0.454747	0.649291	NA	0.385627	-1.14761	2.82645	-0.406025	0.684724	NA
EY04_06775	EY04_RS06685	-	1498334	1500874	+	tail protein	10.2081	0.856465	0.664573	1.28875	0.197487	0.386844	6.61017	1.33022	0.833164	1.59659	0.110357	0.289889
EY04_06780	EY04_RS06690	-	1500884	1501729	+	phage tail protein	0.946826	1.69725	1.48248	1.14487	0.252262	NA	0.307606	1.14272	2.95564	0.386622	0.699036	NA
EY04_06785	EY04_RS06695	-	1501704	1501910	+	phage tail protein	0.755313	-2.47547	1.90983	-1.29617	0.194916	NA	0.536454	-1.25753	2.60342	-0.483029	0.629075	NA
EY04_06790	EY04_RS06700	-	1501968	1503020	+	phage late control protein	0.298999	0.0800007	2.33449	0.0342691	0.972663	NA	0.0757134	-0.216582	4.04648	-0.0535236	0.957315	NA
EY04_06795	EY04_RS06705	-	1503044	1503595	+	lysozyme	0.695519	1.22866	1.62528	0.755971	0.449667	NA	0.231892	0.765907	3.29534	0.232421	0.816211	NA
EY04_06800	EY04_RS06710	-	1503592	1504110	+	hypothetical protein	1.39773	2.27233	1.39228	1.63209	0.10266	NA	0.578717	2.00594	2.38366	0.841538	0.400047	NA
EY04_06805	EY04_RS06715	-	1504252	1504740	-	acetyltransferase	51.5278	-1.1515	0.330466	-3.48446	0.000493122	0.00350209	21.8991	-2.31089	0.47848	-4.82966	1.37e-06	1.94e-05
EY04_06810	EY04_RS06720	-	1505241	1505981	-	Crp/Fnr family transcriptional regulator	105.838	-0.972493	0.468653	-2.07508	0.0379789	0.123141	47.3087	-1.7035	0.505436	-3.37035	0.000750727	0.00563437
EY04_06815	EY04_RS06725	-	1506387	1507151	-	metal-chelation protein CHAD	234.88	-0.0431615	0.333797	-0.129305	0.897117	0.950205	85.8625	-1.32025	0.392012	-3.36788	0.000757478	0.00565322
EY04_06825	EY04_RS06735	-	1514797	1515285	+	histidine kinase	5.28168	0.0772141	0.774633	0.0996783	0.9206	0.961241	3.68497	0.825204	1.0031	0.82265	0.410707	0.649533
EY04_06830	EY04_RS06740	-	1515395	1516024	-	LuxR family transcriptional regulator	26.0511	-0.747768	0.379241	-1.97175	0.0486383	0.148182	8.84162	-4.4658	0.897312	-4.97686	6.46e-07	9.63e-06
EY04_06835	EY04_RS06745	-	1516545	1517108	+	fimbrial protein	4.1366	-2.11786	0.848689	-2.49545	0.0125797	0.0534462	1.77637	-3.62504	1.61045	-2.25094	0.0243892	NA
EY04_06840	EY04_RS32140	-	1517133	1517900	+	molecular chaperone	2.87881	-2.44457	1.2491	-1.95706	0.0503402	0.151535	1.29244	-4.5194	1.93147	-2.33987	0.0192903	NA
EY04_06850	EY04_RS06760	-	1520686	1521417	+	molecular chaperone	0.0849306	-1.67289	3.55337	-0.470791	0.63779	NA	0	NA	NA	NA	NA	NA
EY04_06855	EY04_RS06765	-	1521482	1523167	+	membrane protein	1.47977	0.560134	1.40166	0.399622	0.689435	NA	0.995487	1.23817	1.87711	0.659617	0.5095	NA
EY04_06860	EY04_RS06770	-	1523241	1526267	+	adhesin	21.4104	1.36419	0.48913	2.78901	0.00528701	0.0267022	14.5515	1.9021	0.615194	3.09186	0.00198904	0.0127133
EY04_06865	EY04_RS06775	-	1526456	1527628	+	fimbrial protein	3.35379	2.3716	1.29753	1.82778	0.0675827	0.187757	3.32787	3.41068	1.42901	2.38674	0.0169985	0.0754578
EY04_06870	EY04_RS06780	-	1527722	1528651	+	LysR family transcriptional regulator	15.7415	0.805791	0.516571	1.55989	0.118787	0.275049	9.0516	1.06412	0.692054	1.53762	0.124141	0.314219
EY04_06875	EY04_RS06785	-	1528746	1529108	+	5-carboxymethyl-2-hydroxymuconate isomerase	12.7053	-0.770632	0.493496	-1.56158	0.118388	0.274976	7.09849	-0.385616	0.735075	-0.524594	0.599865	0.780515
EY04_06880	EY04_RS06790	-	1529133	1530071	-	LysR family transcriptional regulator	20.0326	-0.128158	0.428081	-0.299379	0.764651	0.874972	10.4663	-0.0886382	0.611211	-0.145021	0.884695	0.944785
EY04_06885	EY04_RS06795	-	1530256	1531164	-	transporter	1.3461	-1.40946	1.36344	-1.03375	0.301252	NA	1.01651	-0.195428	1.85861	-0.105147	0.916259	NA
EY04_06890	EY04_RS06800	-	1531181	1532365	-	MFS transporter	1.81949	1.07546	1.36628	0.787146	0.431196	NA	0.681767	0.427336	2.18487	0.195588	0.844932	NA
EY04_06895	EY04_RS06805	-	1532588	1533058	-	cyanate hydratase	2.54445	-1.30285	1.01818	-1.27958	0.200692	0.390619	1.1626	-1.80567	1.739	-1.03834	0.299112	NA
EY04_06900	EY04_RS06810	-	1533135	1533794	-	carbonic anhydrase	2.5558	-0.697173	1.04171	-0.66926	0.503329	0.693064	1.1087	-1.34945	1.68679	-0.800011	0.423704	NA
EY04_06905	EY04_RS06815	-	1533906	1534796	+	transcriptional regulator	3.50243	0.0606696	0.948425	0.0639688	0.948995	0.974967	2.5052	0.817637	1.27719	0.640186	0.522052	NA
EY04_06910	EY04_RS06820	-	1534769	1535551	-	ArtI protein	14.1492	-0.729946	0.470008	-1.55305	0.120412	0.27764	7.69935	-0.558428	0.687416	-0.812357	0.416587	0.65386
EY04_06915	EY04_RS06825	-	1535817	1537466	+	membrane protein	0.964779	1.73776	1.48397	1.17102	0.241589	NA	0.545612	1.87649	2.27027	0.82655	0.408492	NA
EY04_06920	EY04_RS06830	-	1537551	1538234	+	SAM-dependent methyltransferase	1.45083	0.462445	1.43769	0.321657	0.747712	NA	0.572949	-0.299573	2.52283	-0.118745	0.905478	NA
EY04_06925	EY04_RS06835	-	1538357	1539490	+	ribonuclease D	24.7241	0.146167	0.395795	0.3693	0.711904	0.842121	16.1141	0.704529	0.537312	1.31121	0.189786	0.417424
EY04_06930	EY04_RS06840	-	1539487	1539780	+	hypothetical protein	16.9413	0.0874745	0.489201	0.178811	0.858086	0.928163	7.79877	-0.291032	0.717332	-0.405714	0.684953	0.833027
EY04_06935	EY04_RS06845	-	1539908	1540840	+	2-hydroxyacid dehydrogenase	5.9109	0.472525	0.767896	0.61535	0.538324	0.72067	4.13766	1.2483	1.00391	1.24343	0.213708	0.446486
EY04_06940	EY04_RS06850	-	1541001	1541594	-	NADH dehydrogenase	26.0657	-0.994321	0.398861	-2.4929	0.0126704	0.0537452	12.6675	-1.15841	0.564097	-2.05356	0.0400184	0.143427
EY04_06945	EY04_RS06855	-	1542050	1542499	+	hypothetical protein	6.03011	-0.744709	0.7038	-1.05813	0.289998	0.499159	7.67073	1.51098	0.827252	1.8265	0.0677745	0.20722
EY04_06950	EY04_RS06860	-	1542546	1543784	+	hypothetical protein	11.4308	0.0269738	0.595433	0.0453011	0.963867	0.983546	8.68317	0.943506	0.70701	1.3345	0.182039	0.405667
EY04_06955	EY04_RS06865	-	1543910	1544281	-	hypothetical protein	2.66372	0.719892	1.17198	0.614251	0.53905	0.721001	1.55601	1.03125	1.54273	0.668456	0.503842	NA
EY04_06960	EY04_RS06870	-	1544382	1544849	-	23S rRNA methyltransferase	4.21066	-0.535012	0.85197	-0.62797	0.530024	0.713794	2.93024	0.391895	1.10133	0.355837	0.721963	0.856306
EY04_06965	EY04_RS06875	-	1545015	1545380	-	restriction endonuclease	17.0617	0.527462	0.537483	0.981356	0.326417	0.536402	5.42439	-0.824398	0.831009	-0.992045	0.321176	0.566595
EY04_06970	EY04_RS06880	-	1545430	1546116	-	hypothetical protein	3.00467	1.2242	1.22569	0.998789	0.317897	0.528691	1.36311	1.03033	1.64934	0.624692	0.532173	NA
EY04_06975	EY04_RS06885	-	1546192	1546497	+	hypothetical protein	2.78645	1.97238	1.3093	1.50644	0.131955	0.295792	1.62828	2.22685	1.64742	1.35172	0.176465	NA
EY04_06980	EY04_RS06890	-	1546494	1546967	-	cyclic nucleotide-binding protein	10.4468	0.0264609	0.561799	0.0471002	0.962433	0.983237	5.6073	0.173467	0.804921	0.215509	0.829371	0.915602
EY04_06985	EY04_RS06895	-	1547060	1549114	-	peptidase S9	28.5706	0.693723	0.421614	1.6454	0.0998878	0.245799	14.3034	0.610761	0.549508	1.11147	0.266366	0.506402
EY04_06990	EY04_RS06900	-	1549216	1549710	+	MFS transporter	24.8232	1.33724	0.484552	2.75974	0.0057848	0.0285628	11.2331	1.01712	0.657149	1.54777	0.121677	0.309986
EY04_06995	EY04_RS06905	-	1549736	1550512	+	glutamine amidotransferase	33.569	0.268386	0.379352	0.707486	0.479265	0.673841	14.9989	-0.141472	0.532458	-0.265695	0.790474	0.896144
EY04_07000	EY04_RS06910	-	1550524	1551066	+	hypothetical protein	7.58966	1.02311	0.745423	1.37252	0.169902	0.350385	3.69026	0.861555	1.04119	0.827472	0.40797	0.647342
EY04_07005	EY04_RS06915	-	1551364	1552278	-	LysR family transcriptional regulator	6.50673	3.36446	1.23832	2.71695	0.00658864	0.0317622	4.53755	3.87534	1.37699	2.81436	0.00488744	0.0266858
EY04_07010	EY04_RS06920	-	1552686	1553972	+	MFS transporter	3.53797	-0.415321	0.888588	-0.467394	0.640218	0.791547	1.56642	-0.67855	1.44822	-0.468542	0.639397	NA
EY04_07015	EY04_RS06925	-	1554042	1554791	+	hypothetical protein	8.01383	0.362408	0.664842	0.545104	0.585682	0.75369	3.31795	-0.197809	1.00174	-0.197466	0.843463	0.921775
EY04_07020	EY04_RS06930	-	1554788	1555492	+	allophanate hydrolase	5.25399	0.677151	0.834358	0.811583	0.417031	0.623956	2.01544	-0.199007	1.28945	-0.154334	0.877346	NA
EY04_07025	EY04_RS06935	-	1555489	1556406	+	allophanate hydrolase	6.91768	0.933562	0.775447	1.2039	0.228627	0.427858	3.48855	0.894404	1.08997	0.820576	0.411888	0.650922
EY04_07030	EY04_RS06940	-	1556535	1557713	-	von Willebrand factor A	22.0296	0.822125	0.454752	1.80785	0.0706295	0.194085	11.1685	0.68743	0.643443	1.06836	0.285358	0.531483
EY04_07035	EY04_RS06945	-	1557726	1558571	-	ATPase AAA	23.1398	0.886493	0.44955	1.97196	0.0486145	0.148182	11.9137	0.843956	0.648889	1.30062	0.19339	0.420874
EY04_07040	EY04_RS06950	-	1558715	1559788	-	hypothetical protein	5.69893	0.987741	0.841148	1.17428	0.240284	0.440367	4.26736	1.71096	1.05026	1.62909	0.103293	0.277251
EY04_07045	EY04_RS06955	-	1559922	1560896	+	cysteine synthase	64.2198	0.996232	0.315087	3.16177	0.00156813	0.00956036	27.0502	0.572007	0.44723	1.279	0.200897	0.430434
EY04_07050	EY04_RS06960	-	1561160	1562098	+	aspartyl beta-hydroxylase	128.386	-0.00297423	0.259641	-0.0114551	0.99086	0.995077	57.0868	-0.472665	0.37566	-1.25822	0.208311	0.440119
EY04_07055	EY04_RS06965	-	1562446	1563309	+	multidrug DMT transporter permease	2.84664	3.29821	1.29518	2.54653	0.0108799	0.0475199	1.98316	3.6148	1.6399	2.20428	0.0275044	NA
EY04_07060	EY04_RS06970	-	1563543	1563929	+	hypothetical protein	50.5692	2.59212	0.45866	5.6515	1.59052e-08	2.55809e-07	23.0166	2.35919	0.554293	4.25621	2.08e-05	0.000235715
EY04_07065	EY04_RS06975	-	1564108	1568742	-	transporter	9.79553	1.14472	0.678903	1.68613	0.0917703	0.231965	8.30701	2.0775	0.810883	2.56202	0.0104066	0.0495379
EY04_07070	EY04_RS06980	-	1569453	1570367	-	multidrug DMT transporter permease	3.13217	-0.344036	1.00963	-0.340754	0.733289	0.855603	1.88922	-0.0674591	1.39143	-0.0484817	0.961332	NA
EY04_07075	EY04_RS06985	-	1570566	1572287	+	isocitrate dehydrogenase	36.8494	0.249033	0.362631	0.68674	0.492247	0.685574	15.8823	-0.185638	0.524184	-0.354146	0.723229	0.856824
EY04_07080	EY04_RS06990	-	1572385	1576278	+	ATP-dependent helicase HrpA	59.2937	-0.00843501	0.339228	-0.0248653	0.980162	0.990256	34.8322	0.351822	0.435194	0.808426	0.418846	0.655902
EY04_07085	EY04_RS06995	-	1576615	1577736	+	3-oxoacyl-ACP synthase	62.7815	0.0697871	0.294493	0.236973	0.812677	0.901708	29.161	-0.242425	0.427899	-0.566548	0.571021	0.759095
EY04_07090	EY04_RS07000	-	1577837	1578451	+	RNA polymerase subunit sigma-24	8.70855	-0.554561	0.581764	-0.953241	0.340468	0.551789	5.66214	0.135718	0.79777	0.170121	0.864915	0.932913
EY04_07095	EY04_RS07005	-	1578445	1578678	+	transmembrane anti-sigma factor	1.59547	2.46252	1.4586	1.68828	0.0913581	NA	0.507756	1.75752	2.3248	0.755987	0.449657	NA
EY04_07100	EY04_RS07010	-	1579404	1580747	+	porin	5.95978	0.392071	0.762573	0.514143	0.607152	0.769284	2.75129	0.0533591	1.10162	0.048437	0.961368	NA
EY04_07105	EY04_RS07015	-	1580844	1582121	-	tryptophan permease	0.995834	0.175511	1.53646	0.114231	0.909055	NA	0.662628	0.661181	2.09188	0.31607	0.751949	NA
EY04_07110	EY04_RS07020	-	1582219	1583562	-	indole acetimide hydrolase	1.797	-0.264589	1.26214	-0.209635	0.833953	NA	1.44244	0.828826	1.57394	0.526593	0.598476	NA
EY04_07115	EY04_RS07025	-	1583599	1585308	-	tryptophan 2-monooxygenase	5.40952	0.388791	0.787765	0.493537	0.621633	0.778769	4.91903	1.65562	0.972763	1.70197	0.0887606	0.248784
EY04_07120	EY04_RS07030	-	1585327	1585797	-	aromatic-ring-hydroxylating dioxygenase	1.75603	1.05614	1.39832	0.755292	0.450074	NA	1.4485	1.92508	1.67929	1.14636	0.251644	NA
EY04_07125	EY04_RS07035	-	1585790	1587091	-	oxidoreductase	3.0296	-0.41977	1.06541	-0.393998	0.693583	0.828359	1.62007	-0.384445	1.45114	-0.264926	0.791066	NA
EY04_07130	EY04_RS07040	-	1587105	1588052	-	oxidoreductase	1.41096	0.536481	1.42873	0.375495	0.707292	NA	1.16925	1.54493	1.7906	0.862803	0.388246	NA
EY04_07135	EY04_RS07045	-	1588067	1588468	-	hypothetical protein	0.499933	0.774074	1.82775	0.423512	0.671922	NA	0.11357	0.0925716	4.04091	0.0229086	0.981723	NA
EY04_07140	EY04_RS07050	-	1588449	1589816	-	MFS transporter	3.2431	0.557048	1.04734	0.531868	0.594817	0.760826	2.70054	1.51595	1.28192	1.18256	0.236983	NA
EY04_07145	EY04_RS07055	-	1589936	1590823	+	LysR family transcriptional regulator	18.8442	0.663487	0.514542	1.28947	0.197235	0.386732	7.00504	-0.268669	0.722197	-0.372016	0.709881	0.849019
EY04_07150	EY04_RS07060	-	1590869	1591993	+	hypothetical protein	18.7859	0.572148	0.475454	1.20337	0.228833	0.428092	10.6064	0.771533	0.647457	1.19164	0.233404	0.468191
EY04_07155	EY04_RS07065	-	1592009	1592707	-	porin	65.0539	-0.380808	0.369451	-1.03074	0.302662	0.512964	25.0428	-1.53432	0.514433	-2.98255	0.00285859	0.0171994
EY04_07160	EY04_RS07070	-	1593095	1594927	-	multidrug ABC transporter ATP-binding protein	43.2733	0.0652639	0.325127	0.200733	0.840907	0.917259	21.0091	-0.144959	0.462518	-0.313412	0.753967	0.874831
EY04_07165	EY04_RS07075	-	1595067	1595630	-	peptidylprolyl isomerase	24.9524	-0.798927	0.394275	-2.02632	0.0427323	0.135404	11.1086	-1.50755	0.621735	-2.42474	0.0153192	0.0688296
EY04_07170	EY04_RS07080	-	1595634	1596437	-	3-oxoadipate enol-lactonase	9.25826	0.288065	0.614537	0.468751	0.639247	0.791293	3.74777	-0.504371	0.958495	-0.526212	0.598741	0.779975
EY04_07175	EY04_RS07085	-	1596481	1597404	-	LysR family transcriptional regulator	9.99905	0.490152	0.604743	0.810514	0.417645	0.624535	3.94045	-0.292922	0.918867	-0.318786	0.749889	0.87306
EY04_07180	EY04_RS07090	-	1597454	1597768	+	3-phosphoglycerate kinase	12.1899	0.956627	0.613176	1.56012	0.118732	0.275049	5.94629	0.919599	0.875918	1.04987	0.293779	0.541317
EY04_07185	EY04_RS07095	-	1597918	1598517	+	FMN-dependent NADH-azoreductase	5.76002	-0.965337	0.711169	-1.35739	0.174656	0.357131	2.35966	-2.14806	1.25282	-1.71458	0.0864226	NA
EY04_07190	EY04_RS07100	-	1599419	1600291	+	membrane protein	5.32996	-1.36519	0.764381	-1.786	0.0740988	0.200023	4.27379	0.192642	0.937954	0.205385	0.837271	0.919206
EY04_07195	EY04_RS07105	-	1600443	1601741	-	mechanosensitive ion channel protein MscS	19.1844	-0.630872	0.490329	-1.28663	0.198224	0.387617	12.0302	-0.0203516	0.630705	-0.032268	0.974258	0.987339
EY04_07200	EY04_RS07110	-	1601934	1603271	+	RNA helicase	48.1558	0.931619	0.353713	2.63383	0.00844281	0.0389295	25.6803	0.9978	0.483799	2.06243	0.0391671	0.141553
EY04_07205	EY04_RS07115	-	1603520	1605226	+	ShlB family hemolysin secretion/activation protein	69.1551	1.0539	0.42622	2.47267	0.0134107	0.056033	25.5283	0.308126	0.48045	0.641328	0.52131	0.724452
EY04_07220	-	-	1618411	1618668	-	hypothetical protein	182.484	-0.328439	0.300882	-1.09159	0.275014	0.481184	60.4482	-2.78268	0.426756	-6.52054	7.01e-11	1.91e-09
EY04_07225	EY04_RS07130	-	1618729	1619094	+	hypothetical protein	83.7778	-0.414891	0.281057	-1.47618	0.139895	0.306646	26.8979	-3.77314	0.524112	-7.19912	6.06e-13	1.96e-11
EY04_07230	EY04_RS07135	-	1619949	1620200	+	hypothetical protein	0.040723	-2.42716	4.08047	-0.594823	0.551961	NA	0	NA	NA	NA	NA	NA
EY04_07235	EY04_RS07140	-	1620210	1620848	+	hypothetical protein	12.3066	-0.431687	0.509677	-0.846981	0.397006	0.60539	4.77817	-1.60264	0.867154	-1.84816	0.064579	0.200005
EY04_07245	EY04_RS07150	-	1621483	1621755	-	hypothetical protein	6.9163	-1.3865	0.66442	-2.08679	0.0369072	0.120477	5.42128	0.0521976	0.813098	0.0641959	0.948814	0.975712
EY04_07250	EY04_RS07155	-	1622241	1623188	-	AraC family transcriptional regulator	13.2488	0.490085	0.544597	0.899905	0.368171	0.579119	6.8424	0.521806	0.755243	0.690911	0.489621	0.70667
EY04_07255	EY04_RS07160	-	1623320	1624057	-	hypothetical protein	10.0377	-0.242096	0.586927	-0.412481	0.679987	0.819774	4.57475	-0.897013	0.923911	-0.970887	0.331605	0.576727
EY04_07260	EY04_RS07165	-	1624202	1625071	-	hypothetical protein	13.9059	0.313296	0.557364	0.562104	0.574045	0.746512	6.01801	-0.26734	0.835608	-0.319935	0.749018	0.873043
EY04_07265	EY04_RS07170	-	1625152	1625865	-	hypothetical protein	9.31724	-1.03829	0.594928	-1.74524	0.0809429	0.213351	4.73963	-1.2814	0.883589	-1.45022	0.146997	0.350839
EY04_07270	EY04_RS07175	-	1626063	1626251	-	hypothetical protein	28.4996	-0.681652	0.402387	-1.69402	0.0902616	0.229222	12.7362	-1.36707	0.565432	-2.41775	0.015617	0.0700083
EY04_07275	EY04_RS07180	-	1626603	1627439	+	GntR family transcriptional regulator	62.5664	0.615246	0.296381	2.07586	0.0379069	0.123058	24.1373	-0.222218	0.461894	-0.481103	0.630443	0.803773
EY04_07280	EY04_RS07185	-	1627877	1629325	+	nitrate reductase	2.2797	1.74956	1.31611	1.32935	0.183734	0.36925	1.71802	2.40204	1.63831	1.46617	0.142602	NA
EY04_07285	EY04_RS07190	-	1629478	1630401	+	membrane protein	9.80126	1.97994	0.815654	2.42743	0.0152064	0.0618293	3.04549	1.18026	1.16983	1.00892	0.313015	0.558058
EY04_07290	EY04_RS07195	-	1630410	1631570	-	membrane protein	4.41006	0.843005	0.946902	0.890277	0.373317	0.583507	2.0911	0.620425	1.29154	0.480377	0.630959	NA
EY04_07295	EY04_RS07200	-	1631675	1632556	+	LysR family transcriptional regulator	8.40407	-0.413339	0.628122	-0.658056	0.510502	0.698298	3.66431	-0.784684	1.05213	-0.745806	0.455785	0.685826
EY04_07305	EY04_RS07205	-	1632972	1633223	-	phosphopantetheine-containing protein	6.25496	0.645306	0.763497	0.845198	0.398	0.605921	2.18229	-0.113693	1.44362	-0.0787556	0.937227	NA
EY04_07310	EY04_RS07210	-	1633295	1634020	-	beta-lactamase	4.03604	-0.00729285	0.889106	-0.00820246	0.993455	0.996305	1.88014	-0.151181	1.32066	-0.114473	0.908863	NA
EY04_07315	EY04_RS07215	-	1634104	1635483	-	sodium:solute symporter	1.47168	2.34	1.38273	1.69231	0.0905869	NA	0.821475	2.43382	1.99836	1.21791	0.223259	NA
EY04_07320	EY04_RS07220	-	1635624	1637135	-	nitrate reductase	5.56255	2.14269	1.10635	1.93672	0.0527791	0.156705	4.87984	3.02675	1.23053	2.45971	0.0139049	0.0636582
EY04_07325	EY04_RS07225	-	1637190	1637612	-	ketosteroid isomerase	2.06274	-0.0105342	1.23189	-0.00855122	0.993177	NA	0.604747	-1.96119	2.30722	-0.850026	0.395311	NA
EY04_07330	EY04_RS07230	-	1637622	1638572	-	agmatinase	4.79401	1.75379	1.10947	1.58075	0.113936	0.268281	3.36018	2.23898	1.29972	1.72266	0.0849508	0.242203
EY04_07335	EY04_RS07235	-	1638956	1639849	+	LysR family transcriptional regulator	7.63166	-0.157097	0.655391	-0.2397	0.810563	0.900852	4.11059	-0.0178317	0.911517	-0.0195627	0.984392	0.991479
EY04_07340	EY04_RS07240	-	1639860	1640477	+	hypothetical protein	4.27104	1.54698	1.11218	1.39095	0.16424	0.341903	1.79092	0.887548	1.49493	0.593705	0.552709	NA
EY04_07345	EY04_RS07245	-	1640606	1641961	-	hemolysin secretion protein D	24.8908	0.224079	0.424749	0.527557	0.597807	0.762211	7.3282	-1.56558	0.806734	-1.94064	0.0523015	0.173053
EY04_07350	EY04_RS07250	-	1641972	1644131	-	ABC transporter	42.0912	0.348151	0.349997	0.994725	0.31987	0.530912	12.9838	-1.55182	0.569274	-2.72596	0.0064115	0.033278
EY04_07355	EY04_RS07255	-	1644151	1645509	-	channel protein TolC	75.7102	-1.15076	0.259572	-4.4333	9.28005e-06	9.98945e-05	32.0548	-2.27989	0.490329	-4.64971	3.32e-06	4.39e-05
EY04_07360	EY04_RS07260	-	1645653	1646045	+	hypothetical protein	4.37561	0.642958	0.986016	0.652076	0.514352	0.701787	1.61531	-0.321479	1.46689	-0.219156	0.826528	NA
EY04_07365	EY04_RS07265	-	1646099	1652473	+	RTX toxin	47.8097	0.235482	0.307343	0.766186	0.443566	0.644249	19.5868	-0.404883	0.476065	-0.850479	0.395059	0.636943
EY04_07370	EY04_RS07270	-	1652536	1654476	-	DeoR faimly transcriptional regulator	22.362	-0.356054	0.449597	-0.791939	0.428396	0.632741	10.7054	-0.533876	0.631495	-0.845416	0.397879	0.640053
EY04_07375	EY04_RS07275	-	1654495	1655202	-	hypothetical protein	42.8484	-0.516998	0.319864	-1.61631	0.106028	0.255684	15.0446	-2.27056	0.677364	-3.35206	0.000802125	0.0058768
EY04_07380	EY04_RS07280	-	1655312	1655707	-	membrane protein	0.42894	0.533498	1.88946	0.282354	0.777672	NA	0.156179	0.289494	3.87327	0.0747417	0.94042	NA
EY04_07385	EY04_RS07285	-	1655718	1656305	-	hypothetical protein	33.3805	0.0211411	0.428173	0.0493751	0.96062	0.982971	16.5319	-0.0965254	0.52593	-0.183533	0.85438	0.926901
EY04_07390	EY04_RS07290	-	1656779	1658905	+	ATP-dependent DNA helicase RecQ	66.9764	0.429737	0.316763	1.35665	0.174892	0.357476	34.7653	0.444617	0.404786	1.0984	0.272029	0.513992
EY04_07395	EY04_RS07295	-	1659030	1659464	+	MarR family transcriptional regulator	106.117	-1.49617	0.294756	-5.07595	3.85567e-07	5.08143e-06	55.2098	-1.46154	0.383453	-3.81151	0.000138119	0.00126599
EY04_07400	EY04_RS07300	-	1659595	1660830	+	peptidoglycan-binding protein LysM	13.8521	0.511341	0.621927	0.822187	0.41097	0.61803	6.27475	0.0857074	0.85555	0.100178	0.920203	0.962426
EY04_07405	EY04_RS07305	-	1660803	1662992	-	membrane protein	16.5351	-0.21282	0.454484	-0.468268	0.639593	0.791472	9.7309	0.124296	0.642661	0.193408	0.846639	0.922905
EY04_07410	EY04_RS07310	-	1663064	1663351	+	hypothetical protein	8.45768	2.21002	0.901779	2.45073	0.0142567	0.058643	2.18408	1.07561	1.3829	0.777793	0.436691	NA
EY04_07415	EY04_RS07315	-	1663345	1664235	-	membrane protein	14.7981	0.308198	0.490395	0.628469	0.529697	0.713655	7.07669	0.206431	0.748527	0.275782	0.782715	0.891903
EY04_07420	EY04_RS07320	-	1664329	1665087	-	AraC family transcriptional regulator	8.7514	1.74033	0.814611	2.1364	0.0326469	0.109642	3.65092	1.31767	1.05658	1.2471	0.212359	0.444314
EY04_07425	EY04_RS07325	-	1665220	1666041	+	serine/threonine protein phosphatase	2.3764	0.744068	1.22136	0.609214	0.542383	0.724506	1.00678	0.470723	1.8262	0.257762	0.796591	NA
EY04_07430	EY04_RS07330	-	1666139	1666729	-	phosphohydrolase	73.3685	1.30406	0.293743	4.43946	9.01841e-06	9.75066e-05	17.294	-0.896904	0.521242	-1.72071	0.0853043	0.242729
EY04_07435	EY04_RS07335	-	1666828	1667139	-	membrane protein	19.1019	2.42808	0.650803	3.7309	0.0001908	0.0015504	4.59957	1.07239	0.948546	1.13056	0.258239	0.495984
EY04_07440	EY04_RS07340	-	1667302	1668363	+	AraC family transcriptional regulator	28.3132	1.34714	0.43268	3.11348	0.00184893	0.0110187	11.3667	0.886063	0.629975	1.4065	0.159574	0.370392
EY04_07445	EY04_RS07345	-	1668320	1669774	-	potassium transporter TrkH	17.8006	-0.334206	0.453317	-0.737245	0.460973	0.658875	11.3411	0.25144	0.611132	0.411434	0.680754	0.83079
EY04_07450	EY04_RS07350	-	1669895	1670461	+	nitroreductase	27.0892	0.999506	0.441242	2.26521	0.0234998	0.0859819	13.514	0.898784	0.583251	1.54099	0.123319	0.313058
EY04_07455	EY04_RS07355	-	1670599	1671939	-	histidine kinase	14.8994	1.20577	0.560909	2.14967	0.0315814	0.106776	7.10105	1.07226	0.766482	1.39893	0.161833	0.372822
EY04_07460	EY04_RS07360	-	1672006	1672443	-	LTXXQ domain protein	3.66335	-2.37544	0.883212	-2.68955	0.00715495	0.0340368	3.43885	0.349858	1.06629	0.328107	0.74283	0.869596
EY04_07465	EY04_RS07365	-	1672677	1673354	-	chemotaxis protein CheY	15.6976	1.4709	0.60853	2.41714	0.015643	0.0632923	9.21151	1.68085	0.743535	2.26062	0.0237825	0.0980431
EY04_07470	EY04_RS07370	-	1673362	1673772	-	translation initiation factor 2	7.53499	2.67074	1.07949	2.47408	0.0133581	0.0559013	7.17602	3.6253	1.19462	3.0347	0.00240778	0.0149248
EY04_07475	EY04_RS07375	-	1673883	1674182	-	hypothetical protein	4.36093	-0.147998	0.818817	-0.180746	0.856567	0.92771	2.13895	-0.211758	1.24576	-0.169983	0.865024	NA
EY04_07480	EY04_RS07380	-	1674184	1674780	-	septation protein A	13.5767	0.426395	0.545809	0.781216	0.434675	0.637219	7.11268	0.506894	0.747868	0.677785	0.497908	0.711737
EY04_07485	EY04_RS07385	-	1674868	1675731	+	phosphoesterase	43.9864	1.74954	0.403749	4.33325	1.46924e-05	0.000151441	16.411	1.16375	0.595807	1.95324	0.050791	0.169618
EY04_07490	EY04_RS07390	-	1675745	1676374	+	hypothetical protein	46.6185	1.56634	0.444834	3.52119	0.000429615	0.00310519	18.3453	0.983471	0.526646	1.86742	0.0618423	0.194892
EY04_07495	EY04_RS07395	-	1676375	1677193	+	chromosome segregation protein ScpA	24.6192	1.43616	0.471374	3.04675	0.00231326	0.0134382	9.29811	0.70264	0.693692	1.0129	0.311108	0.555892
EY04_07500	EY04_RS07400	-	1677206	1678309	+	segregation and condensation protein B	25.3444	0.951105	0.45464	2.092	0.0364388	0.119463	13.1463	0.991798	0.628698	1.57754	0.114671	0.297798
EY04_07505	EY04_RS07405	-	1678623	1679837	+	pseudouridine synthase	55.0476	-0.707858	0.286496	-2.47074	0.0134834	0.0562197	34.5734	-0.0676637	0.423098	-0.159924	0.872941	0.938516
EY04_07510	EY04_RS07410	-	1680012	1680971	-	leucyl aminopeptidase (aminopeptidase T)	116.118	-4.14357	0.284076	-14.5861	3.44194e-48	4.44766e-46	57.6717	-5.37808	0.510865	-10.5274	6.46e-26	4.22e-24
EY04_07515	-	-	1681042	1681179	-	mercuric reductase	1572.27	-3.06248	0.469933	-6.51686	7.17946e-11	1.4686e-09	740.416	-5.35647	1.07019	-5.00516	5.58e-07	8.47e-06
EY04_07525	EY04_RS07420	-	1682223	1683644	+	aromatic amino acid transporter	16.5102	0.290802	0.48759	0.596406	0.550904	0.730745	9.31281	0.479837	0.670367	0.715783	0.474125	0.698779
EY04_07530	EY04_RS07425	-	1683749	1684162	+	class I peptide chain release factor	4.05853	0.616139	0.982708	0.626981	0.530672	0.714122	2.29455	0.909985	1.35466	0.671742	0.501748	NA
EY04_07535	EY04_RS07430	-	1684185	1685384	-	MFS transporter	5.23325	0.798229	0.851887	0.937014	0.348752	0.560075	3.68108	1.50569	1.10444	1.36331	0.172786	0.391562
EY04_07540	EY04_RS07435	-	1685498	1685680	-	hypothetical protein	0.173346	-0.707089	2.81732	-0.250979	0.80183	NA	0.20015	-0.182729	3.87503	-0.0471555	0.962389	NA
EY04_07550	EY04_RS07440	-	1686122	1687318	-	aromatic amino acid aminotransferase	41.0946	0.701437	0.340085	2.06253	0.0391571	0.125959	22.5031	0.860619	0.510609	1.68547	0.091897	0.255494
EY04_07555	EY04_RS07445	phhB	1687318	1687674	-	pterin-4-alpha-carbinolamine dehydratase	14.3478	-0.694518	0.521545	-1.33165	0.182974	0.368731	7.64134	-0.51619	0.78329	-0.659003	0.509894	0.717148
EY04_07560	EY04_RS07450	phhA	1687744	1688535	-	phenylalanine 4-monooxygenase	11.9071	0.128552	0.586336	0.219246	0.826458	0.908795	14.64	2.02775	0.667966	3.03571	0.00239967	0.014896
EY04_07565	EY04_RS07455	-	1688841	1690406	+	ATPase AAA	14.6754	0.470362	0.570773	0.824079	0.409895	0.617114	14.7632	1.876	0.634876	2.95491	0.00312761	0.0186101
EY04_07570	EY04_RS07460	flgF	1690759	1691499	+	flagellar basal body rod protein FlgF	182.116	-0.85168	0.22746	-3.74431	0.000180888	0.00147438	106.267	-0.381083	0.342356	-1.11312	0.265658	0.505501
EY04_07575	EY04_RS07465	flgG	1691545	1692330	+	flagellar basal body rod protein FlgG	151.906	-1.67669	0.202248	-8.29025	1.13009e-16	3.62861e-15	82.1767	-1.36714	0.36085	-3.78868	0.00015145	0.00137357
EY04_07580	EY04_RS07470	flgH	1692383	1693078	+	flagellar basal body L-ring protein	85.6388	-0.36351	0.237516	-1.53046	0.125902	0.286722	39.1706	-0.760623	0.386488	-1.96804	0.0490636	0.166168
EY04_07585	EY04_RS07475	-	1693088	1694194	+	flagellar P-ring protein FlgI	59.4449	-0.317005	0.305761	-1.03677	0.299841	0.509868	29.0275	-0.440316	0.469288	-0.938265	0.348108	0.59307
EY04_07590	EY04_RS07480	-	1694205	1695485	+	flagellar rod assembly protein FlgJ	80.7105	0.0283416	0.268496	0.105557	0.915934	0.959584	37.6254	-0.226155	0.399427	-0.566198	0.571259	0.759095
EY04_07595	EY04_RS07485	flgK	1695496	1697547	+	flagellar hook protein FlgK	130.723	0.386134	0.244526	1.57911	0.114311	0.269044	66.3466	0.370144	0.366545	1.00982	0.312582	0.557831
EY04_07600	EY04_RS07490	flgL	1697561	1699135	+	flagellar hook protein FlgL	75.18	0.160972	0.29197	0.551331	0.581407	0.751502	36.0384	-0.0138092	0.398295	-0.0346707	0.972342	0.986773
EY04_07605	EY04_RS07495	-	1699257	1702829	+	glycosyl transferase family 2	66.9721	0.821867	0.289467	2.83925	0.00452203	0.0233506	32.0905	0.651899	0.408001	1.59779	0.11009	0.289542
EY04_07610	EY04_RS07500	-	1703137	1703910	+	glucose-1-phosphate cytidylyltransferase	113.403	-1.51399	0.252663	-5.99215	2.07082e-09	3.69401e-08	58.4028	-1.50947	0.358908	-4.20572	2.6e-05	0.000288212
EY04_07615	EY04_RS07505	-	1703892	1704974	+	CDP-glucose 4,6-dehydratase""	79.0211	-1.2839	0.261229	-4.91485	8.88497e-07	1.11283e-05	40.8052	-1.25565	0.388011	-3.23611	0.00121171	0.00831218
EY04_07620	EY04_RS07510	-	1704971	1705531	+	dTDP-4-dehydrorhamnose 3,5-epimerase""	30.7937	-1.08658	0.353191	-3.07648	0.00209461	0.0123715	16.6693	-0.873111	0.506754	-1.72295	0.0848976	0.242203
EY04_07625	EY04_RS07515	-	1705528	1706754	+	SAM-dependent methyltransferase	49.7304	-0.62939	0.32016	-1.96586	0.0493147	0.149553	24.8596	-0.710496	0.506295	-1.40332	0.16052	0.371268
EY04_07630	EY04_RS07520	-	1706760	1707617	+	epimerase	22.4296	0.111605	0.43626	0.255821	0.798089	0.891904	10.1977	-0.194522	0.62777	-0.309863	0.756665	0.876503
EY04_07635	EY04_RS07525	-	1707607	1708677	+	methyltransferase	42.142	-0.450369	0.336686	-1.33765	0.181009	0.366165	21.7219	-0.431439	0.493867	-0.873594	0.38234	0.624529
EY04_07640	EY04_RS07530	-	1708697	1709434	+	cephalosporin hydroxylase	31.8149	-0.372818	0.37035	-1.00666	0.314097	0.524782	17.5409	-0.123935	0.521236	-0.237771	0.812059	0.906074
EY04_07645	EY04_RS07535	-	1709485	1712433	+	glycosyl transferase family 2	106.317	-0.329302	0.258126	-1.27574	0.202047	0.391961	55.4291	-0.271555	0.391728	-0.693224	0.488169	0.706141
EY04_07650	EY04_RS07540	-	1712464	1713465	+	UDP-N-acetylglucosamine 4,6-dehydratase""	37.2424	-0.0327588	0.356996	-0.0917624	0.926887	0.963815	17.6445	-0.293428	0.517246	-0.567289	0.570518	0.759046
EY04_07655	EY04_RS07545	-	1713462	1714634	+	spore coat protein	16.9939	1.26597	0.540305	2.34307	0.0191256	0.0734258	7.62625	1.07722	0.768547	1.40164	0.161024	0.371754
EY04_07660	EY04_RS07550	-	1714631	1715338	+	NeuA	14.4499	0.609245	0.537312	1.13387	0.256847	0.460656	6.55061	0.331786	0.842808	0.393667	0.693827	0.838901
EY04_07665	EY04_RS07555	-	1715335	1716468	+	acetylneuraminate cytidylyltransferase	22.4217	0.881065	0.459778	1.91628	0.0553293	0.161863	12.1369	0.981098	0.604466	1.62308	0.104572	0.279118
EY04_07670	EY04_RS07560	-	1716461	1717513	+	N-acetylneuraminate synthase	17.8762	0.466961	0.462599	1.00943	0.312768	0.522728	6.91128	-0.287458	0.712624	-0.403379	0.686669	0.833993
EY04_07675	EY04_RS07565	-	1717738	1718664	+	beta-ketoacyl-ACP synthase	105.544	-1.02425	0.283461	-3.61339	0.00030222	0.00229065	58.8696	-0.699955	0.36646	-1.91005	0.0561271	0.181274
EY04_07680	EY04_RS07570	-	1718746	1720038	+	motility accesory factor Maf-2	8.67814	0.361422	0.635067	0.569109	0.569282	0.743237	6.23649	1.16145	0.84268	1.37829	0.168115	0.384341
EY04_07685	EY04_RS07575	-	1720035	1720304	+	hypothetical protein	5.01043	1.98639	1.10508	1.7975	0.072256	0.197326	2.57288	1.97938	1.39867	1.41518	0.157014	NA
EY04_07690	EY04_RS07580	-	1720555	1721406	+	flagellin	3512.24	1.84873	0.138359	13.3619	1.00983e-40	1.07001e-38	757.647	-0.116321	0.262642	-0.442888	0.657846	0.819069
EY04_07695	EY04_RS07585	-	1721479	1721844	+	flagellar protein FlaG	110.268	0.447481	0.286716	1.56071	0.118591	0.275049	44.0628	-0.337778	0.40773	-0.828435	0.407424	0.646953
EY04_07700	EY04_RS07590	-	1721927	1723345	+	flagellar hook protein FliD	515.232	-0.289266	0.181723	-1.5918	0.111431	0.264143	232.715	-0.762122	0.262283	-2.90572	0.00366411	0.0213311
EY04_07705	EY04_RS07595	-	1723474	1723869	+	flagellar biosynthesis protein FliS	94.7478	0.948265	0.274383	3.45598	0.000548289	0.00382942	46.2146	0.806986	0.379635	2.12569	0.033529	0.126372
EY04_07710	EY04_RS07600	-	1723880	1724176	+	flagellar assembly protein FliT	57.4704	0.750762	0.339152	2.21365	0.0268532	0.095418	24.5959	0.266342	0.46222	0.576225	0.564463	0.755492
EY04_07715	EY04_RS07605	-	1724350	1725825	+	ATPase AAA	374.541	0.598894	0.254561	2.35265	0.01864	0.0719264	178.634	0.400857	0.317015	1.26447	0.206061	0.437065
EY04_07720	EY04_RS07610	-	1725936	1727147	+	histidine kinase	92.7217	-0.891866	0.32648	-2.73176	0.00629965	0.0306252	47.0615	-0.92916	0.426844	-2.17681	0.0294944	0.11478
EY04_07725	EY04_RS07615	-	1727153	1728562	+	Fis family transcriptional regulator	109.162	-0.87621	0.269817	-3.24743	0.00116454	0.00739773	52.4581	-1.12976	0.389966	-2.89708	0.00376659	0.0217287
EY04_07730	EY04_RS07620	-	1728691	1729017	+	flagellar hook-basal body protein FliE	107.633	-0.879	0.287007	-3.06264	0.00219391	0.0128719	65.0451	-0.274554	0.371359	-0.739323	0.459711	0.68789
EY04_07735	EY04_RS07625	-	1729033	1730820	+	flagellar M-ring protein FliF	123.428	-0.401516	0.245685	-1.63427	0.102202	0.249524	66.4014	-0.238466	0.348535	-0.684194	0.493853	0.710357
EY04_07740	EY04_RS07630	-	1730813	1731832	+	flagellar motor switch protein FliG	102.528	-0.0811863	0.260605	-0.31153	0.755398	0.870589	52.5233	-0.0556	0.384435	-0.144628	0.885005	0.944882
EY04_07745	EY04_RS07635	-	1731842	1732663	+	flagellar assembly protein FliH	37.6477	0.779853	0.359493	2.16931	0.0300589	0.103478	15.6249	0.315776	0.556226	0.567713	0.57023	0.758898
EY04_07750	EY04_RS07640	fliI	1732653	1734011	+	ATP synthase	45.6896	0.148228	0.357958	0.414094	0.678805	0.819579	19.8526	-0.283313	0.507722	-0.558008	0.576839	0.763683
EY04_07755	EY04_RS07645	-	1734018	1734467	+	flagellar biogenesis protein	6.27625	0.829823	0.826761	1.0037	0.315522	0.526499	3.46681	0.898625	1.09737	0.81889	0.412849	0.651215
EY04_07760	EY04_RS07650	-	1734587	1734892	+	anti-anti-sigma factor	235.101	-0.219574	0.287964	-0.762505	0.445759	0.646137	77.826	-2.36774	0.41626	-5.68812	1.28e-08	2.55e-07
EY04_07765	EY04_RS07655	-	1734898	1736604	+	chemotaxis protein CheY	220.123	-0.664659	0.211478	-3.14292	0.0016727	0.0100934	76.6737	-3.271	0.365713	-8.94417	3.75e-19	1.7e-17
EY04_07770	EY04_RS07660	-	1736635	1736979	+	histidine kinase	57.1812	-0.506995	0.294872	-1.71937	0.0855464	0.221734	23.4455	-1.47052	0.452919	-3.24676	0.00116727	0.00807159
EY04_07775	EY04_RS07665	-	1737090	1738454	+	flagellar hook-length control protein	49.5774	-0.970418	0.295721	-3.28153	0.00103244	0.00671149	33.2578	-0.0587226	0.418447	-0.140335	0.888396	0.946603
EY04_07780	EY04_RS07670	-	1738622	1739125	+	flagellar basal body protein FliL	58.7285	-0.382352	0.319058	-1.19838	0.23077	0.43007	35.3087	0.112673	0.418993	0.268914	0.787996	0.894752
EY04_07785	EY04_RS07675	-	1739135	1740103	+	flagellar motor switch protein FliM	109.316	-0.574142	0.227857	-2.51975	0.011744	0.0506262	60.1948	-0.325093	0.358459	-0.906918	0.36445	0.608018
EY04_07790	EY04_RS07680	fliN	1740158	1740625	+	flagellar motor switch protein	50.6822	-0.480575	0.317111	-1.51548	0.129651	0.292001	28.6076	-0.139903	0.433088	-0.323036	0.746668	0.871287
EY04_07795	EY04_RS07685	-	1740626	1741063	+	flagellar assembly protein FliO	13.664	0.26077	0.508902	0.512417	0.608359	0.769968	7.76697	0.586834	0.738252	0.794897	0.426673	0.663092
EY04_07800	EY04_RS07690	-	1741063	1741812	+	flagellar biosynthesis protein flip	23.7373	-1.00605	0.431897	-2.32937	0.0198397	0.0757282	12.4623	-0.899983	0.573181	-1.57015	0.116379	0.301011
EY04_07805	EY04_RS07695	-	1741837	1742106	+	flagellar biosynthesis protein FliQ	3.42147	-0.469205	0.901129	-0.520686	0.602586	0.765421	1.51915	-1.22897	1.54527	-0.795311	0.426433	NA
EY04_07810	EY04_RS07700	-	1742110	1742892	+	flagellar biosynthesis protein FliR	4.06422	0.691546	0.962284	0.718651	0.472356	0.667523	2.18915	0.710224	1.30865	0.542714	0.587327	NA
EY04_07815	EY04_RS07705	-	1742896	1744032	+	flagellar biosynthesis protein FlhB	10.9477	0.4383	0.606772	0.722347	0.470081	0.666097	4.89446	0.0942307	0.842812	0.111805	0.910978	0.957427
EY04_07820	EY04_RS07710	-	1744271	1746400	+	flagellar biosynthesis protein FlhA	97.6567	-0.101766	0.287973	-0.353389	0.723797	0.849416	42.2076	-0.638802	0.424118	-1.50619	0.132019	0.32686
EY04_07825	EY04_RS07715	flhF	1746412	1747728	+	flagellar biosynthesis regulator FlhF	144.85	-0.18965	0.226828	-0.836096	0.403101	0.610868	69.6697	-0.416577	0.356079	-1.1699	0.24204	0.477281
EY04_07830	EY04_RS07720	-	1747847	1748677	+	cobyrinic acid a,c-diamide synthase""	189.749	-0.461685	0.20068	-2.3006	0.0214141	0.0802346	91.2935	-0.69891	0.308648	-2.26442	0.023548	0.097637
EY04_07835	EY04_RS07725	fliA	1748674	1749414	+	flagellar biosynthesis sigma factor	159.167	0.401697	0.215203	1.86659	0.0619582	0.176197	83.777	0.462525	0.321091	1.44048	0.149732	0.355814
EY04_07840	EY04_RS07730	-	1749563	1749946	+	histidine kinase	73.5192	0.37779	0.283809	1.33114	0.183143	0.368743	45.7135	0.835739	0.373992	2.23464	0.0254409	0.103298
EY04_07845	EY04_RS07735	-	1749977	1750765	+	protein phosphatase	124.076	0.0050772	0.228528	0.0222169	0.982275	0.991256	63.6758	-0.0237504	0.338164	-0.0702334	0.944008	0.973148
EY04_07850	EY04_RS07740	-	1751046	1753325	+	chemotaxis protein CheA	246.965	0.685876	0.21734	3.15577	0.00160075	0.0097368	105.423	0.20557	0.29788	0.690111	0.490124	0.706881
EY04_07855	EY04_RS07745	-	1753375	1754502	+	chemotaxis protein CheY	43.1703	0.52384	0.360791	1.45192	0.146524	0.316722	23.4086	0.635875	0.48928	1.29961	0.193734	0.421305
EY04_07860	EY04_RS07750	motC	1754502	1755242	+	flagellar motor protein	26.612	0.993803	0.428586	2.31879	0.0204063	0.0772785	11.2967	0.551495	0.616129	0.895097	0.370735	0.61428
EY04_07865	EY04_RS07755	-	1755258	1756142	+	flagellar motor protein MotD	31.2149	1.59908	0.450339	3.55084	0.000384011	0.00284942	12.8346	1.11037	0.598366	1.85567	0.0635005	0.198356
EY04_07870	EY04_RS07760	-	1756193	1756981	+	cobalamin biosynthesis protein CobQ	67.5861	-0.698034	0.309401	-2.25608	0.0240654	0.0875076	33.6305	-0.825995	0.412185	-2.00394	0.0450761	0.156225
EY04_07875	EY04_RS07765	-	1757066	1757968	+	chemotaxis protein CheW	62.7404	0.886426	0.320826	2.76295	0.00572812	0.0283357	27.6946	0.520597	0.431285	1.20708	0.2274	0.461877
EY04_07880	EY04_RS07770	-	1758047	1758529	+	chemotaxis protein CheW	61.7601	0.0151067	0.289345	0.0522098	0.958362	0.981709	35.3447	0.314071	0.407465	0.770793	0.44083	0.673677
EY04_07885	EY04_RS07775	-	1758530	1758922	+	chemotaxis protein	17.5888	-0.0973726	0.435314	-0.223683	0.823004	0.907488	10.2046	0.232658	0.634149	0.366883	0.713706	0.851231
EY04_07890	EY04_RS07780	-	1758983	1759312	-	flagellar biosynthesis protein FlhB	4.60618	0.941976	0.943116	0.998791	0.317896	0.528691	2.16818	0.699859	1.29003	0.542515	0.587464	NA
EY04_07895	EY04_RS07785	-	1759309	1760880	-	flagellar hook-length control protein FliK	19.0679	0.435077	0.472416	0.920961	0.357071	0.568609	9.48146	0.362948	0.650875	0.55763	0.577097	0.763789
EY04_07900	EY04_RS07790	-	1761079	1761714	+	cytochrome C biogenesis protein CcmA	9.7972	0.02411	0.575196	0.0419162	0.966566	0.98394	6.50686	0.648992	0.786482	0.825183	0.409267	0.648207
EY04_07905	EY04_RS07795	-	1761711	1762379	+	heme transporter	18.7267	-0.483188	0.413618	-1.1682	0.242727	0.442833	9.33816	-0.580683	0.62609	-0.927476	0.35368	0.597745
EY04_07910	EY04_RS07800	-	1762456	1763211	+	heme ABC transporter permease	7.57461	0.331085	0.717248	0.461604	0.644365	0.794657	3.51033	0.0677707	1.04828	0.0646493	0.948453	0.97563
EY04_07915	EY04_RS07805	-	1763208	1763384	+	hemagglutination activity protein	2.25392	-1.38337	1.10615	-1.25062	0.211073	0.403997	0.927094	-2.30458	1.98848	-1.15896	0.246471	NA
EY04_07920	EY04_RS07810	-	1763381	1763836	+	cytochrome C biogenesis protein CcmE	9.56242	-1.41349	0.5885	-2.40186	0.0163121	0.0654212	4.39178	-2.14326	0.9829	-2.18055	0.0292169	0.114009
EY04_07925	EY04_RS07815	-	1763840	1765828	+	cytochrome C biogenesis protein CcmF	23.0828	-0.481647	0.38571	-1.24873	0.211764	0.404735	9.66816	-1.21172	0.64056	-1.89166	0.0585359	0.186845
EY04_07930	EY04_RS07820	-	1765825	1766361	+	thiol:disulfide interchange protein	7.39767	0.526143	0.712449	0.738499	0.460211	0.658439	4.27866	0.802697	0.962005	0.8344	0.404056	0.64565
EY04_07935	EY04_RS07825	-	1766358	1766828	+	cytochrome C	13.1813	-0.650375	0.493688	-1.31738	0.187711	0.373729	6.08586	-1.20239	0.823791	-1.45958	0.144407	0.34735
EY04_07940	EY04_RS07830	-	1766825	1768027	+	cytochrome C	10.9488	-0.0132109	0.630237	-0.0209618	0.983276	0.991332	3.84648	-1.45096	0.990006	-1.46561	0.142754	0.345291
EY04_07945	EY04_RS07835	-	1768039	1768443	+	hypothetical protein	1.18366	2.02305	1.42706	1.41764	0.156297	NA	0.824866	2.44029	1.99819	1.22124	0.221993	NA
EY04_07950	EY04_RS07840	-	1768558	1769700	+	hypothetical protein	4.51114	0.749263	0.958126	0.782009	0.43421	0.636889	4.23735	1.91867	1.10493	1.73647	0.0824811	0.23736
EY04_07955	EY04_RS07845	-	1769719	1770624	-	transcriptional regulator	4.35964	2.71597	1.26264	2.15102	0.0314746	0.106687	2.45594	2.83623	1.51364	1.87378	0.0609609	NA
EY04_07960	EY04_RS07850	-	1770694	1771902	-	MFS transporter	7.11803	2.66042	1.09095	2.43864	0.0147428	0.0602216	4.6519	3.02399	1.30139	2.32366	0.0201438	0.0866926
EY04_07965	EY04_RS07855	-	1772168	1772797	+	hypothetical protein	30.7015	-0.314439	0.370307	-0.84913	0.395809	0.603973	16.2026	-0.265534	0.516597	-0.514006	0.607248	0.785551
EY04_07970	EY04_RS07860	-	1772903	1773352	+	endoribonuclease L-PSP	6.56324	0.535774	0.757476	0.707315	0.479371	0.673841	4.07326	0.931904	0.993881	0.937641	0.348429	0.593206
EY04_07975	EY04_RS07865	-	1773566	1774564	-	thiosulfate transporter subunit	24.4466	0.0652032	0.394239	0.16539	0.868637	0.934319	15.7437	0.656351	0.545517	1.20317	0.228909	0.463195
EY04_07980	EY04_RS07870	-	1774674	1775519	-	ion transporter	11.6201	1.81558	0.712909	2.54672	0.0108739	0.0475199	4.69573	1.35121	0.94899	1.42384	0.154493	0.363097
EY04_07985	EY04_RS07875	-	1775541	1776464	-	urea transporter	1.76778	0.991566	1.37372	0.72181	0.470411	NA	1.10294	1.54115	1.8903	0.815297	0.414902	NA
EY04_07990	EY04_RS07880	-	1776643	1778058	-	pyruvate kinase	1.74791	2.60238	1.37363	1.89452	0.0581555	NA	0.501642	1.83027	2.45789	0.74465	0.456483	NA
EY04_07995	EY04_RS07885	-	1778048	1779328	-	hydroxypyruvate reductase	1.95234	-1.46719	1.12728	-1.30154	0.193074	NA	1.22816	-0.493454	1.63865	-0.301134	0.763312	NA
EY04_08000	EY04_RS07890	-	1779515	1780405	-	tartronate semialdehyde reductase	3.97979	0.619208	0.955583	0.64799	0.516992	0.703773	2.2865	0.822082	1.26281	0.650994	0.515051	NA
EY04_08005	EY04_RS07895	-	1780567	1781349	-	hydroxypyruvate isomerase	8.34257	0.186338	0.679597	0.274188	0.78394	0.88424	5.17459	0.585697	0.881418	0.664493	0.506375	0.715265
EY04_08010	EY04_RS07900	-	1781487	1783262	-	glyoxylate carboligase	1.99812	1.50338	1.34767	1.11554	0.264618	NA	1.94177	2.62733	1.56915	1.67436	0.0940592	NA
EY04_08015	EY04_RS07905	-	1783527	1783967	+	GlcG protein	0.217553	-0.382622	2.65431	-0.144151	0.885381	NA	0.394186	1.32272	2.55692	0.517309	0.60494	NA
EY04_08020	EY04_RS07910	-	1784100	1784708	-	TetR family transcriptional regulator	8.18254	-0.39517	0.6423	-0.615243	0.538394	0.72067	5.33049	0.371036	0.825589	0.44942	0.653129	0.817927
EY04_08025	EY04_RS07915	-	1784844	1785770	+	membrane protein	23.7912	0.97244	0.460492	2.11174	0.0347089	0.115086	11.6679	0.870895	0.622236	1.39962	0.161626	0.372745
EY04_08030	EY04_RS07920	-	1785822	1787237	-	GntR family transcriptional regulator	261.75	0.842929	0.217331	3.87854	0.000105083	0.000902319	64.3918	-1.66387	0.350122	-4.75225	2.01e-06	2.79e-05
EY04_08035	EY04_RS07925	-	1787514	1788518	+	inducer of phenazine A	345.141	-0.361627	0.20298	-1.78158	0.074817	0.201165	102.872	-5.23416	0.404375	-12.9438	2.55e-38	3.92e-36
EY04_08045	EY04_RS07930	-	1788704	1790881	+	inducer of phenazine B	412.978	1.01712	0.256649	3.96308	7.39901e-05	0.000657717	72.8785	-4.7709	0.418278	-11.406	3.9e-30	3.91e-28
EY04_08050	EY04_RS07935	-	1790898	1791941	+	inosamine-phosphate amidinotransferase 1	191.387	0.664191	0.291959	2.27495	0.0229091	0.084698	38.9739	-5.53307	0.600285	-9.2174	3.04e-20	1.49e-18
EY04_08055	EY04_RS07940	-	1791956	1792582	+	lysine transporter LysE	41.6134	1.02566	0.432281	2.37268	0.0176596	0.0693556	7.41971	-4.60875	0.994776	-4.63295	3.6e-06	4.73e-05
EY04_08060	EY04_RS07945	-	1792648	1794489	+	hypothetical protein	389.059	0.292976	0.258306	1.13422	0.256703	0.460553	93.0364	-4.95415	0.407856	-12.1468	5.96e-34	7.56e-32
EY04_08070	EY04_RS07950	-	1794695	1796017	+	hypothetical protein	184.642	0.758351	0.331111	2.29032	0.0220028	0.0819767	37.3957	-4.46056	0.502918	-8.86936	7.36e-19	3.14e-17
EY04_08075	EY04_RS07955	-	1796078	1796680	+	methionyl-tRNA formyltransferase	85.2132	-0.349054	0.306438	-1.13907	0.254674	0.458096	24.6058	-7.98172	1.14151	-6.99225	2.71e-12	8.26e-11
EY04_08080	EY04_RS07960	-	1796761	1797390	+	hypothetical protein	33.3905	0.196712	0.40134	0.490139	0.624036	0.780118	8.41588	-4.46781	0.922661	-4.84231	1.28e-06	1.84e-05
EY04_08085	EY04_RS07965	-	1797480	1798085	+	lysine transporter LysE	21.2664	0.750629	0.491856	1.52612	0.126981	0.288361	4.15077	-4.16306	1.17663	-3.53814	0.000402963	0.00329405
EY04_08090	EY04_RS07970	-	1798151	1800184	-	fusaric acid resistance protein	22.0696	-1.38175	0.39638	-3.48591	0.000490462	0.00348788	8.70054	-4.17934	0.854211	-4.89263	9.95e-07	1.44e-05
EY04_08095	EY04_RS07975	-	1800353	1801141	-	ABC transporter	5.46597	1.34341	0.938023	1.43218	0.152093	0.325172	2.72253	1.28773	1.23068	1.04636	0.295397	NA
EY04_08100	EY04_RS07980	-	1801134	1802432	-	serine/threonine protein kinase	12.926	0.654356	0.562182	1.16396	0.244442	0.444425	9.45235	1.35276	0.716234	1.88871	0.0589307	0.187776
EY04_08105	EY04_RS07985	-	1802674	1803045	+	hypothetical protein	4.71862	-0.148055	0.83521	-0.177267	0.859299	0.928905	2.86539	0.239504	1.12612	0.21268	0.831576	0.916519
EY04_08110	EY04_RS07990	-	1803140	1804693	-	beta (1-6) glucans synthase	9.28635	0.279358	0.612793	0.455876	0.648479	0.797047	7.07101	1.14629	0.806691	1.42097	0.155324	0.364851
EY04_08115	EY04_RS07995	-	1805035	1805886	+	glycine/betaine ABC transporter substrate-binding protein	4.42394	1.75977	1.11552	1.57754	0.114672	0.269654	1.35722	0.756421	1.68892	0.447873	0.654245	NA
EY04_08120	EY04_RS08000	-	1806078	1806389	+	membrane protein	78.3767	1.39943	0.592257	2.36287	0.0181339	0.0704867	15.0503	-1.52135	0.543589	-2.79872	0.00513062	0.0277301
EY04_08125	EY04_RS08005	actP	1806386	1808044	+	acetate permease	176.791	1.2959	0.829824	1.56165	0.11837	0.274976	43.0963	-0.708592	0.524823	-1.35015	0.176967	0.398051
EY04_08130	EY04_RS08010	gltA	1808355	1809644	-	type II citrate synthase	214.839	-0.965366	0.366679	-2.63273	0.00847027	0.0389575	126.077	-0.479584	0.289794	-1.65491	0.0979427	0.26688
EY04_08135	EY04_RS08015	-	1810008	1810382	+	succinate dehydrogenase	209.712	-1.30212	0.19986	-6.51517	7.26085e-11	1.47954e-09	130.936	-0.534108	0.30254	-1.76541	0.0774944	0.228037
EY04_08140	EY04_RS08020	-	1810376	1810744	+	succinate dehydrogenase	160.325	-1.9163	0.201924	-9.49019	2.30617e-21	1.01817e-19	111.148	-0.526482	0.315046	-1.67113	0.0946967	0.261341
EY04_08145	EY04_RS08025	sdhA	1810748	1812520	+	succinate dehydrogenase	366.078	-0.746501	0.190833	-3.91179	9.16141e-05	0.000796998	225.674	-0.153173	0.28512	-0.537223	0.591114	0.77488
EY04_08150	EY04_RS08030	sdhB	1812533	1813237	+	succinate dehydrogenase	528.662	-1.03619	0.195021	-5.31326	1.07683e-07	1.56303e-06	279.162	-0.940967	0.261294	-3.60118	0.00031678	0.00264988
EY04_08155	EY04_RS08035	-	1813514	1816345	+	2-oxoglutarate dehydrogenase	1025.52	-1.80854	0.19971	-9.05581	1.35554e-19	5.31974e-18	650.428	-0.791329	0.276386	-2.86313	0.0041948	0.0237515
EY04_08160	EY04_RS08040	-	1816388	1817608	+	dihydrolipoamide succinyltransferase	233.507	-1.72283	0.222475	-7.74391	9.64051e-15	2.82185e-13	144.63	-0.823265	0.289032	-2.84835	0.0043946	0.0247545
EY04_08165	EY04_RS08045	-	1817721	1819157	+	dihydrolipoamide dehydrogenase	340.932	-1.02169	0.180693	-5.65432	1.56462e-08	2.52725e-07	205.312	-0.440046	0.271739	-1.61937	0.105367	0.280718
EY04_08170	EY04_RS08050	sucC	1819382	1820548	+	succinyl-CoA synthetase subunit beta	551.167	-1.6625	0.210184	-7.90975	2.5791e-15	7.7198e-14	325.751	-0.993212	0.301253	-3.29694	0.000977457	0.00691442
EY04_08175	EY04_RS08055	-	1820548	1821429	+	succinyl-CoA synthetase subunit alpha	155.663	-0.891007	0.296251	-3.00761	0.00263307	0.0149198	93.6047	-0.339809	0.352223	-0.964753	0.334668	0.578698
EY04_08180	EY04_RS08060	-	1821782	1823095	+	branched-chain amino acid ABC transporter substrate-binding protein	28.0696	0.788438	0.482765	1.63317	0.102433	0.249936	16.1205	1.01994	0.548939	1.85803	0.0631653	0.197472
EY04_08185	EY04_RS08065	-	1823271	1824008	+	membrane protein	2.0684	0.0927243	1.22894	0.0754504	0.939856	NA	1.87448	1.36428	1.46992	0.928137	0.353336	NA
EY04_08190	EY04_RS08070	-	1824008	1824409	+	membrane protein	12.9833	-0.100268	0.564977	-0.177473	0.859137	0.928905	5.2395	-0.916783	0.865578	-1.05916	0.289528	0.536903
EY04_08195	EY04_RS08075	-	1824475	1824726	-	hypothetical protein	120.045	-1.53858	0.322897	-4.76494	1.88911e-06	2.23904e-05	84.6851	-0.266269	0.492471	-0.540679	0.588729	0.773717
EY04_08200	EY04_RS08080	-	1824885	1825361	+	thioesterase	8.95063	1.22627	0.726707	1.68744	0.0915196	0.231552	2.30528	-0.754285	1.19423	-0.631606	0.527645	NA
EY04_08205	EY04_RS08085	-	1825358	1825810	+	thioesterase	2.16167	1.46795	1.33757	1.09748	0.272431	NA	0.97521	1.1458	1.96717	0.58246	0.560257	NA
EY04_08210	EY04_RS08090	-	1825899	1827803	+	heat shock protein 90	17.9003	0.0390343	0.558114	0.0699396	0.944242	0.972888	84.1976	4.09492	1.01268	4.04367	5.26e-05	0.000541038
EY04_08215	EY04_RS08095	-	1827871	1828599	+	DeoR faimly transcriptional regulator	23.3632	1.1666	0.51314	2.27345	0.0229993	0.0849725	14.3977	1.49455	0.666799	2.24138	0.0250015	0.102091
EY04_08220	EY04_RS08100	-	1828693	1829871	-	cystathionine beta-lyase	30.7508	0.119191	0.391673	0.304313	0.76089	0.873998	13.3094	-0.456717	0.579911	-0.787564	0.430952	0.666816
EY04_08225	EY04_RS08105	-	1829868	1831244	-	cystathionine beta-synthase	34.5992	-0.531996	0.344553	-1.54402	0.122584	0.281513	17.6104	-0.590454	0.494206	-1.19475	0.232184	0.466503
EY04_08230	EY04_RS08110	-	1831455	1832342	-	pimeloyl-CoA dehydrogenase	13.3913	-0.450546	0.496705	-0.90707	0.36437	0.576935	6.63329	-0.568862	0.742024	-0.766636	0.443298	0.676729
EY04_08235	EY04_RS08115	-	1832405	1832821	-	peroxiredoxin	26.4777	-0.381684	0.362433	-1.05312	0.292287	0.501308	11.3697	-0.99301	0.585353	-1.69643	0.0898046	0.251056
EY04_08240	EY04_RS08120	-	1832958	1833959	+	5-oxo-L-prolinase	3.58116	0.40473	1.16735	0.346709	0.72881	0.852558	2.62933	1.10677	1.30596	0.847475	0.39673	NA
EY04_08245	EY04_RS08125	-	1834072	1834536	+	helicase	1.56918	1.067	1.37507	0.775958	0.437774	NA	1.56321	2.22365	1.64046	1.3555	0.175258	NA
EY04_08250	EY04_RS08130	-	1834674	1836299	+	chemotaxis protein	35.0491	0.372351	0.353362	1.05374	0.292003	0.501117	11.1472	-1.27448	0.619244	-2.05812	0.0395781	0.142442
EY04_08255	EY04_RS08135	-	1836379	1837599	-	3-oxoacyl-ACP synthase	202.984	-1.04351	0.204367	-5.10605	3.28956e-07	4.38995e-06	102.018	-1.17279	0.309315	-3.79158	0.000149691	0.00136048
EY04_08260	EY04_RS08140	-	1837611	1838126	-	3-hydroxydecanoyl-ACP dehydratase	118.008	-1.36047	0.249547	-5.45177	4.98722e-08	7.57085e-07	65.9447	-0.987153	0.356258	-2.77089	0.00559034	0.0298799
EY04_08265	EY04_RS08145	-	1838375	1840276	-	histidine kinase	12.6127	0.350577	0.556356	0.630131	0.528609	0.712794	6.31323	0.264989	0.815568	0.324913	0.745247	0.870768
EY04_08270	EY04_RS08150	-	1840273	1841202	-	ABC transporter substrate-binding protein	4.28236	-0.00995056	0.859905	-0.0115717	0.990767	0.995077	1.77019	-0.742893	1.34869	-0.550827	0.581752	NA
EY04_08275	EY04_RS08155	-	1841204	1843327	-	TonB-dependent receptor	17.2462	-0.398333	0.442693	-0.899796	0.368229	0.579119	9.85096	-0.0618487	0.635388	-0.0973401	0.922456	0.963506
EY04_08280	EY04_RS08160	-	1843522	1844547	+	glycerol-3-phosphate dehydrogenase	30.4505	0.336072	0.375844	0.894181	0.371225	0.581279	13.0938	-0.138258	0.575043	-0.240431	0.809996	0.90484
EY04_08285	EY04_RS08165	-	1844566	1844913	+	lipase	38.8581	0.134613	0.343907	0.391424	0.695484	0.830095	19.3887	0.0412464	0.477383	0.0864011	0.931148	0.96786
EY04_08290	EY04_RS08170	-	1844910	1845359	+	phosphohistidine phosphatase	16.3321	0.46654	0.498951	0.935042	0.349767	0.560855	7.0246	0.0083421	0.733699	0.0113699	0.990928	0.994854
EY04_08295	EY04_RS08175	-	1845577	1847244	+	AMP-binding protein	5.45775	2.22187	1.14201	1.94558	0.0517049	0.155203	2.56518	2.19725	1.41643	1.55126	0.12084	NA
EY04_08300	EY04_RS08180	-	1847275	1847718	+	esterase	10.2874	1.32936	0.677505	1.96214	0.0497465	0.150175	4.50824	1.06762	0.961337	1.11056	0.26676	0.506702
EY04_08305	EY04_RS08185	-	1847833	1848639	+	alpha/beta hydrolase	9.41747	2.33854	0.892992	2.61877	0.00882472	0.0399943	4.4866	2.16105	1.0919	1.97916	0.0477985	0.162651
EY04_08310	EY04_RS08190	-	1848636	1849490	+	alpha/beta hydrolase	13.4656	1.73213	0.670543	2.58317	0.00978962	0.043696	6.5744	1.5531	0.864746	1.79602	0.072491	0.216568
EY04_08315	EY04_RS08195	-	1849541	1850200	+	glutathione S-transferase	24.6506	0.716189	0.425892	1.68162	0.0926424	0.233835	7.99659	-0.449437	0.713261	-0.630116	0.528619	0.729199
EY04_08320	EY04_RS08200	-	1850209	1851015	+	hypothetical protein	14.8489	0.700256	0.537734	1.30223	0.192837	0.380928	6.20974	0.245522	0.770676	0.31858	0.750045	0.87306
EY04_08325	EY04_RS08205	-	1851099	1852151	+	hypothetical protein	14.9032	0.00505155	0.485792	0.0103986	0.991703	0.995461	7.30005	-0.123427	0.720466	-0.171316	0.863975	0.932166
EY04_08330	EY04_RS08210	-	1852461	1853504	-	histidine kinase	7.69264	0.298675	0.660242	0.452372	0.651001	0.798936	5.0542	0.8675	0.876518	0.989711	0.322316	0.567243
EY04_08335	EY04_RS08215	-	1853504	1854268	-	transcriptional regulator	7.70808	-0.0381376	0.656686	-0.0580758	0.953688	0.978246	3.55066	-0.496736	1.0421	-0.47667	0.633597	0.805648
EY04_08340	EY04_RS08220	-	1854585	1855283	+	orotidine 5'-phosphate decarboxylase	14.2331	-1.03909	0.479425	-2.16737	0.030207	0.10354	10.5467	0.166428	0.610824	0.272465	0.785265	0.893569
EY04_08345	EY04_RS08225	-	1855396	1856400	-	NADP-dependent oxidoreductase	14.6576	-0.768596	0.457876	-1.67861	0.0932277	0.2352	8.23867	-0.472583	0.660878	-0.715083	0.474558	0.699177
EY04_08350	EY04_RS08230	-	1856634	1857395	+	short-chain dehydrogenase	1.53381	1.01787	1.44964	0.702155	0.482583	NA	0.824921	0.988945	1.97826	0.499907	0.61714	NA
EY04_08355	EY04_RS08235	-	1857603	1859567	+	chemotaxis protein	5.92483	2.27297	1.09363	2.07837	0.0376749	0.122401	4.10293	2.77602	1.26084	2.20172	0.0276852	0.109141
EY04_08360	EY04_RS08240	-	1859656	1860414	-	hypothetical protein	53.166	0.746469	0.342495	2.1795	0.0292945	0.101639	21.0948	0.0891177	0.510168	0.174683	0.861329	0.931143
EY04_08385	EY04_RS08265	-	1861485	1862699	+	MFS transporter	9.35063	0.0238354	0.589777	0.0404142	0.967763	0.984298	5.17372	0.228651	0.826156	0.276765	0.78196	0.891894
EY04_08390	EY04_RS08270	-	1862833	1866333	-	filamentous hemagglutinin	11.5817	1.47116	0.666986	2.20568	0.0274063	0.0967345	6.82762	1.73051	0.850553	2.03457	0.0418941	0.148156
EY04_08395	EY04_RS08275	-	1867458	1868174	+	molecular chaperone	1.55425	0.695485	1.40308	0.495685	0.620117	NA	0.848812	0.715844	1.98236	0.361107	0.718019	NA
EY04_08400	EY04_RS08280	-	1868282	1869241	+	fimbrial protein	13.4247	-0.916217	0.478852	-1.91336	0.0557018	0.16275	7.74428	-0.446472	0.682292	-0.654371	0.512873	0.719692
EY04_08405	EY04_RS08285	-	1869558	1872434	+	chemotaxis protein CheY	33.2069	0.366865	0.377831	0.970977	0.33156	0.54166	12.1159	-0.574357	0.592973	-0.968606	0.332742	0.577257
EY04_08410	EY04_RS08290	-	1872793	1873620	+	esterase	5.70779	0.158842	0.775958	0.204704	0.837803	0.915782	3.06862	0.149738	1.08629	0.137844	0.890364	0.947286
EY04_08415	EY04_RS08295	-	1873698	1874336	-	lysine transporter LysE	35.516	1.44718	0.421508	3.43335	0.000596177	0.00412882	5.40554	-2.94954	0.893333	-3.30173	0.000960912	0.00683104
EY04_08420	EY04_RS08300	-	1874338	1875108	-	hypothetical protein	49.9699	0.0663914	0.309345	0.214619	0.830064	0.910965	13.0783	-4.4547	0.746422	-5.96807	2.4e-09	5.44e-08
EY04_08425	EY04_RS08305	-	1875210	1875836	-	alanyl-tRNA synthetase	91.1353	1.66121	0.28606	5.80721	6.35206e-09	1.08559e-07	12.262	-3.45322	0.660525	-5.228	1.71e-07	2.91e-06
EY04_08430	EY04_RS08310	-	1875928	1876911	+	transcriptional regulator	12.0434	0.973595	0.594595	1.63741	0.101545	0.248492	7.03209	1.23498	0.779521	1.58429	0.113129	0.294654
EY04_08435	EY04_RS08315	-	1876988	1877395	-	dehydrogenase	14.8634	0.0137847	0.505148	0.0272884	0.97823	0.989057	7.64422	0.0718563	0.724143	0.0992294	0.920956	0.96298
EY04_08440	EY04_RS08320	fadE	1877480	1879927	-	acyl-CoA dehydrogenase	124.501	-1.07652	0.244801	-4.39753	1.09491e-05	0.000116249	51.7398	-2.39818	0.388276	-6.17649	6.55e-10	1.58e-08
EY04_08445	EY04_RS08325	-	1880173	1880832	+	cysteine protease	2.70647	0.991673	1.19608	0.829105	0.407045	0.614219	1.31778	1.06439	1.74358	0.610464	0.541554	NA
EY04_08450	EY04_RS08330	-	1880875	1881498	+	glutathione S-transferase	27.2455	0.683068	0.401006	1.70338	0.0884961	0.226714	16.0746	1.00057	0.551395	1.81462	0.0695826	0.210803
EY04_08455	EY04_RS08335	-	1881631	1882563	+	ABC transporter	37.3497	0.858383	0.356234	2.4096	0.01597	0.0643905	19.3687	0.861585	0.496557	1.73512	0.0827197	0.237571
EY04_08460	EY04_RS08340	-	1882560	1883339	+	membrane protein	11.129	1.14361	0.641597	1.78245	0.0746765	0.201035	8.23873	1.83269	0.793344	2.31008	0.0208835	0.0892522
EY04_08465	EY04_RS08345	-	1883388	1883903	-	hypothetical protein	4.77511	-0.438499	0.799178	-0.548687	0.58322	0.752167	2.5494	-0.538029	1.16571	-0.461546	0.644407	NA
EY04_08470	EY04_RS08350	-	1884052	1886283	+	competence protein ComEC	9.70181	-0.793684	0.554556	-1.43121	0.152371	0.325172	5.83408	-0.208183	0.793591	-0.262331	0.793066	0.89767
EY04_08475	EY04_RS08355	-	1886386	1887021	+	biopolymer transporter ExbB	9.75485	-0.61576	0.547781	-1.1241	0.260971	0.466001	6.89524	0.33603	0.74009	0.454039	0.6498	0.81612
EY04_08480	EY04_RS08360	-	1887018	1887446	+	biopolymer transporter ExbD	14.5661	-1.50473	0.497059	-3.02727	0.00246774	0.0141485	8.30721	-1.04573	0.715884	-1.46075	0.144083	0.346765
EY04_08485	EY04_RS08365	-	1887446	1888456	+	tetraacyldisaccharide 4'-kinase	10.5247	-0.590163	0.606774	-0.972625	0.33074	0.541155	5.6122	-0.3654	0.823698	-0.443609	0.657326	0.819069
EY04_08490	EY04_RS08370	-	1888480	1888665	+	hypothetical protein	8.23037	0.319149	0.711868	0.448326	0.653918	0.80103	5.18155	0.804394	0.874257	0.920089	0.357526	0.60165
EY04_08495	EY04_RS08375	-	1888662	1889426	+	3-deoxy-manno-octulosonate cytidylyltransferase	47.2849	-0.108427	0.302969	-0.357881	0.720432	0.847624	24.2495	-0.125265	0.441345	-0.283826	0.776543	0.887832
EY04_08500	EY04_RS08380	-	1889426	1889890	+	protein tyrosine phosphatase	14.3248	0.709814	0.549789	1.29107	0.196681	0.386074	7.83364	0.774584	0.736455	1.05177	0.292903	0.540861
EY04_08505	EY04_RS08385	-	1889887	1890906	+	UDP-N-acetylenolpyruvoylglucosamine reductase	18.7583	0.88237	0.511576	1.72481	0.0845621	0.220152	9.35744	0.794977	0.691354	1.14988	0.250192	0.485727
EY04_08510	EY04_RS08390	-	1891155	1891625	+	hypothetical protein	4.40195	1.71924	1.12298	1.53097	0.125777	0.286609	1.56678	1.11075	1.58938	0.698858	0.484641	NA
EY04_08515	EY04_RS08395	-	1891622	1893940	+	acylaldehyde oxidase	28.356	1.0586	0.415958	2.54498	0.0109284	0.0476532	9.6381	0.0735353	0.629089	0.116892	0.906946	0.955368
EY04_08520	EY04_RS08400	-	1893940	1894935	+	lipoprotein	15.2434	-0.0204546	0.48999	-0.0417449	0.966702	0.98394	6.4971	-0.771568	0.774102	-0.996727	0.318897	0.564192
EY04_08525	EY04_RS08405	-	1894932	1895525	+	molybdopterin-guanine dinucleotide biosynthesis protein MobA	2.93719	2.19937	1.38612	1.58671	0.112577	0.265791	0.544305	0.247463	2.34623	0.105473	0.916001	NA
EY04_08530	EY04_RS08410	-	1895629	1898820	-	ribonuclease E	133.532	-0.521673	0.295164	-1.7674	0.0771618	0.205946	73.2688	-0.317971	0.327288	-0.971535	0.331282	0.576688
EY04_08535	EY04_RS08415	-	1899538	1900494	+	23S rRNA pseudouridylate synthase	32.9016	0.933601	0.405146	2.30436	0.0212025	0.0798371	25.8587	1.7824	0.483089	3.6896	0.000224607	0.00196269
EY04_08540	EY04_RS08420	-	1900484	1901146	+	HAD family hydrolase	20.3387	0.53596	0.525676	1.01956	0.307936	0.517861	17.6399	1.63388	0.573641	2.84827	0.00439582	0.0247545
EY04_08545	EY04_RS08425	-	1901167	1902156	+	peptidase S49	34.1601	0.179023	0.343276	0.521513	0.602009	0.765222	25.5138	1.0487	0.46364	2.26188	0.0237045	0.097909
EY04_08550	EY04_RS08430	-	1902214	1902792	-	septum formation inhibitor Maf	1.92846	1.42246	1.38896	1.02412	0.305776	NA	1.74162	2.48107	1.62236	1.5293	0.126191	NA
EY04_08555	EY04_RS08435	-	1902898	1903425	+	metal-binding protein	574.527	-1.97915	0.236278	-8.37637	5.45831e-17	1.83026e-15	368.224	-0.844392	0.307415	-2.74675	0.00601886	0.0315441
EY04_08560	EY04_RS32155	rpmF	1903439	1903621	+	50S ribosomal protein L32	143.149	-2.08247	0.205908	-10.1136	4.80814e-24	2.42605e-22	99.9687	-0.584183	0.340966	-1.71332	0.0866544	0.244792
EY04_08565	EY04_RS08440	-	1903655	1904635	+	phosphate acyltransferase	48.6695	-2.42599	0.30593	-7.92989	2.19345e-15	6.60278e-14	38.9201	-0.291791	0.466573	-0.625391	0.531714	0.730895
EY04_08570	EY04_RS08445	-	1904762	1905700	+	malonyl CoA-ACP transacylase	96.9606	-2.00008	0.320552	-6.23949	4.3901e-10	8.16096e-09	55.4341	-1.35805	0.374559	-3.62573	0.000288145	0.00246785
EY04_08575	EY04_RS08450	fabG	1905717	1906457	+	3-ketoacyl-ACP reductase	189.475	-2.12987	0.256563	-8.30153	1.02777e-16	3.34058e-15	108.787	-1.45327	0.33808	-4.29861	1.72e-05	0.000197451
EY04_08580	EY04_RS08455	-	1906655	1906891	+	acyl carrier protein	219.346	-0.167267	0.278494	-0.600611	0.548099	0.729025	92.3637	-0.894376	0.367432	-2.43413	0.0149277	0.0674803
EY04_08585	EY04_RS08460	-	1907003	1908247	+	3-oxoacyl-ACP synthase	58.0269	-0.466448	0.313079	-1.48987	0.136257	0.301416	36.7861	0.136268	0.40957	0.332711	0.739352	0.866466
EY04_08590	EY04_RS08465	-	1908247	1909062	+	4-amino-4-deoxychorismate lyase	9.69916	1.04838	0.700955	1.49565	0.134745	0.299665	6.90907	1.66068	0.865831	1.91802	0.0551079	0.179173
EY04_08595	EY04_RS08470	-	1909066	1910298	+	aminodeoxychorismate lyase	19.0305	1.49624	0.545407	2.74335	0.00608153	0.0296685	10.0355	1.54256	0.70064	2.20164	0.0276906	0.109141
EY04_08600	EY04_RS08475	-	1910318	1910950	+	thymidylate kinase	13.874	0.289483	0.525447	0.550927	0.581684	0.751502	7.51981	0.369357	0.716311	0.515638	0.606107	0.784824
EY04_08605	EY04_RS08480	-	1910943	1911929	+	DNA polymerase III subunit delta'	26.5204	0.257305	0.389944	0.659851	0.509349	0.697171	14.1883	0.353054	0.548069	0.644179	0.519459	0.723281
EY04_08610	EY04_RS08485	-	1912012	1912797	+	hydrolase TatD	16.1789	0.364474	0.482979	0.754639	0.450466	0.649943	8.68413	0.428631	0.672526	0.637344	0.523901	0.726329
EY04_08615	EY04_RS08490	-	1913015	1914148	-	class V aminotransferase	18.036	0.334535	0.458903	0.728988	0.466009	0.662867	9.76109	0.513177	0.655855	0.782455	0.433947	0.667182
EY04_08620	EY04_RS08495	-	1914227	1914865	+	TetR family transcriptional regulator	54.498	-0.199121	0.316903	-0.628333	0.529786	0.713655	32.3414	0.163965	0.428328	0.382803	0.701866	0.844164
EY04_08625	EY04_RS08500	-	1915005	1915973	+	radical SAM protein	68.8131	1.59696	0.314695	5.07463	3.88244e-07	5.10401e-06	18.56	0.195862	0.490897	0.398989	0.689901	0.835797
EY04_08630	EY04_RS08505	-	1916206	1916808	+	hypothetical protein	16.04	-1.17939	0.449636	-2.623	0.00871593	0.0397393	8.72833	-0.759188	0.702545	-1.08063	0.279864	0.524881
EY04_08635	EY04_RS08510	-	1916830	1917393	+	hypothetical protein	25.8428	0.318851	0.404693	0.787883	0.430765	0.634697	9.77168	-0.538106	0.639768	-0.841096	0.400294	0.642688
EY04_08640	EY04_RS08515	-	1917464	1918177	+	GntR family transcriptional regulator	22.0668	0.185044	0.4348	0.425585	0.67041	0.81259	21.2018	1.54113	0.560328	2.75041	0.00595211	0.0313852
EY04_08645	EY04_RS08520	-	1918174	1919172	+	ADP-ribosylglycohydrolase	36.2397	0.0477802	0.399446	0.119616	0.904787	0.954703	33.7248	1.37784	0.492003	2.80046	0.00510294	0.0276522
EY04_08650	EY04_RS08525	-	1919333	1920799	+	allantoin permease	21.4731	-0.43233	0.43961	-0.983438	0.325392	0.536213	15.522	0.487472	0.549155	0.887677	0.374715	0.618731
EY04_08655	EY04_RS08530	-	1920792	1921724	+	sugar kinase	31.2704	-0.161782	0.389512	-0.415346	0.677888	0.819008	18.8931	0.25689	0.49438	0.519621	0.603328	0.782872
EY04_08660	EY04_RS08535	-	1921795	1922175	-	termination factor Rho	1.42676	0.551374	1.4096	0.391155	0.695683	NA	1.24835	1.69191	1.74901	0.967355	0.333367	NA
EY04_08665	EY04_RS08540	-	1922576	1923556	+	hypothetical protein	24.944	-2.19868	0.39989	-5.49822	3.83634e-08	5.89128e-07	10.8259	-4.58422	0.84297	-5.43818	5.38e-08	9.78e-07
EY04_08670	EY04_RS08545	-	1923626	1923880	-	hypothetical protein	0.640857	1.11458	1.75935	0.633517	0.526396	NA	0	NA	NA	NA	NA	NA
EY04_08675	EY04_RS08550	-	1923917	1924225	-	hypothetical protein	0.196116	-0.568927	2.29925	-0.24744	0.804567	NA	0	NA	NA	NA	NA	NA
EY04_08680	EY04_RS08555	-	1924312	1925526	-	MFS transporter	1.33268	0.237892	1.45739	0.163232	0.870336	NA	0.612168	-0.286498	2.31285	-0.123872	0.901416	NA
EY04_08685	EY04_RS08560	-	1925635	1926285	-	phosphohydrolase	1.99331	1.51443	1.36876	1.10643	0.268542	NA	1.56932	2.18337	1.64317	1.32876	0.183928	NA
EY04_08690	EY04_RS08565	-	1926544	1927023	+	GNAT family acetyltransferase	9.5887	0.18855	0.594252	0.317289	0.751024	0.867358	3.40205	-0.92092	1.07329	-0.858035	0.390873	0.633537
EY04_08695	EY04_RS08570	-	1927400	1928398	+	2-dehydro-3-deoxygalactonokinase	2.55493	1.77736	1.32169	1.34476	0.178703	0.363026	3.21459	3.26007	1.4923	2.1846	0.0289182	0.113049
EY04_08700	EY04_RS08575	-	1928412	1929032	+	2-dehydro-3-deoxy-6-phosphogalactonate aldolase	1.45694	2.3496	1.42788	1.64551	0.0998643	NA	1.54364	3.27683	1.70942	1.91692	0.0552476	NA
EY04_08705	EY04_RS08580	-	1929081	1930229	+	galactonate dehydratase	6.93298	0.1348	0.686987	0.196219	0.844439	0.919407	5.81535	1.21532	0.864066	1.40652	0.159571	0.370392
EY04_08710	EY04_RS08585	-	1930386	1931696	+	glucarate transporter	3.03725	-0.148725	1.00123	-0.148543	0.881914	0.941253	1.58335	-0.147252	1.42167	-0.103577	0.917505	NA
EY04_08715	EY04_RS08590	-	1931752	1932549	+	transcriptional regulator	8.8019	-1.10719	0.590284	-1.87569	0.0606977	0.173357	6.5396	0.119296	0.77502	0.153926	0.877668	0.940078
EY04_08720	EY04_RS08595	-	1932642	1933694	-	hydroxyacid dehydrogenase	3.34474	1.16468	1.17744	0.989164	0.322583	0.533953	2.9123	2.19874	1.35418	1.62367	0.104446	0.278954
EY04_08725	EY04_RS08600	-	1933875	1934765	+	AraC family transcriptional regulator	8.95507	0.656752	0.649491	1.01118	0.311931	0.521822	4.10692	0.434975	0.927352	0.46905	0.639034	0.810089
EY04_08730	EY04_RS08605	-	1934948	1936612	-	electron transfer flavoprotein-ubiquinone oxidoreductase	32.4373	-0.0168075	0.356428	-0.0471553	0.962389	0.983237	17.4233	0.0534941	0.508962	0.105104	0.916293	0.960374
EY04_08735	EY04_RS08610	-	1937159	1937908	+	electron transporter RnfB	183.866	-0.543788	0.2201	-2.47064	0.0134872	0.0562197	89.1185	-0.776647	0.314577	-2.46886	0.0135543	0.0623179
EY04_08740	EY04_RS08615	-	1937911	1938840	+	electron transfer flavoprotein subunit beta	110.808	-0.620177	0.273507	-2.2675	0.0233598	0.0857104	58.5287	-0.551607	0.355917	-1.54982	0.121185	0.309098
EY04_08745	EY04_RS08620	-	1938922	1939746	+	ABC transporter substrate-binding protein	6.20767	0.333576	0.773603	0.431198	0.666324	0.809556	4.52286	1.17732	0.963349	1.22211	0.221666	0.453867
EY04_08750	EY04_RS08625	-	1939756	1940112	+	hypothetical protein	10.2316	-0.179331	0.56022	-0.320108	0.748887	0.866254	8.72745	1.05587	0.710106	1.48692	0.137036	0.336514
EY04_08755	EY04_RS08630	-	1940109	1940921	+	membrane protein	28.1183	0.455736	0.395694	1.15174	0.249429	0.451623	20.6214	1.21833	0.529712	2.29999	0.0214485	0.0911888
EY04_08760	EY04_RS08635	-	1941123	1942562	+	GntR family transcriptional regulator	53.4063	0.762978	0.352825	2.16248	0.0305809	0.104527	18.8255	-0.229696	0.475576	-0.482985	0.629106	0.802338
EY04_08765	EY04_RS08640	-	1942642	1943154	+	translation initiation factor 2	8.52066	2.86475	1.07992	2.65274	0.00798418	0.0372689	3.3924	2.40447	1.30981	1.83575	0.0663953	0.203871
EY04_08770	EY04_RS32160	-	1943323	1943577	+	hypothetical protein	13.3103	0.463379	0.53684	0.863161	0.388049	0.597988	8.65535	0.973913	0.713931	1.36416	0.172519	0.391247
EY04_08775	EY04_RS08650	-	1943620	1944228	+	hypothetical protein	33.3356	-0.452524	0.352737	-1.2829	0.199529	0.389643	16.849	-0.616889	0.524858	-1.17534	0.239857	0.475738
EY04_08780	EY04_RS08655	-	1944346	1944603	+	hypothetical protein	16.3452	-0.358951	0.534264	-0.671861	0.501672	0.691809	12.1563	0.577841	0.673041	0.858553	0.390587	0.633537
EY04_08785	EY04_RS08660	-	1944826	1945167	+	hypothetical protein	174.748	1.65275	0.383701	4.30738	1.65203e-05	0.000168966	87.4514	1.59538	0.399359	3.99486	6.47e-05	0.000641113
EY04_08790	EY04_RS08665	-	1945659	1946471	-	cytochrome C	9.60943	1.56614	0.740206	2.11581	0.0343607	0.11442	3.09563	0.715364	1.11202	0.643302	0.520028	0.723478
EY04_08800	EY04_RS08670	-	1947158	1948363	+	acetyl-CoA acetyltransferase	9.32675	3.0802	1.07898	2.85474	0.00430723	0.022436	8.54212	3.99377	1.18967	3.35704	0.000787807	0.00579159
EY04_08805	EY04_RS08675	-	1948389	1950533	+	3-hydroxyacyl-CoA dehydrogenase	12.6633	-0.224485	0.515544	-0.435433	0.663248	0.807659	10.4963	0.968298	0.662728	1.46108	0.143994	0.346765
EY04_08810	EY04_RS08680	-	1950638	1951366	+	amidotransferase	63.4611	1.59351	0.329076	4.84238	1.28292e-06	1.56251e-05	26.2478	1.17052	0.459223	2.54892	0.0108058	0.0512115
EY04_08815	EY04_RS08685	-	1951447	1952418	-	magnesium transporter	45.0483	-0.116384	0.313057	-0.371768	0.710066	0.841587	22.4183	-0.26582	0.453576	-0.586055	0.557839	0.751078
EY04_08820	EY04_RS08690	-	1952550	1953272	-	acyl-phosphate glycerol 3-phosphate acyltransferase	1.51035	0.724019	1.43661	0.503976	0.614278	NA	1.0151	1.28811	1.95503	0.658868	0.50998	NA
EY04_08825	EY04_RS08695	-	1953487	1954176	-	enoyl-CoA hydratase	21.8829	-1.58744	0.401001	-3.9587	7.53589e-05	0.000668763	12.2534	-1.18765	0.567062	-2.09438	0.0362257	0.133499
EY04_08835	EY04_RS08705	-	1954906	1955187	+	hypothetical protein	4.4711	0.859075	0.962981	0.8921	0.37234	0.582419	4.1514	1.92898	1.18561	1.62699	0.103738	0.277592
EY04_08840	EY04_RS08710	-	1955326	1955697	+	cupin	12.8531	-0.686839	0.506401	-1.35632	0.174999	0.357557	8.31838	0.0496425	0.697437	0.0711784	0.943256	0.972605
EY04_08845	EY04_RS08715	-	1955922	1956110	+	hypothetical protein	1680.48	-1.0744	0.239171	-4.49219	7.0493e-06	7.79691e-05	647.257	-3.272	0.832091	-3.93227	8.41e-05	0.000807373
EY04_08850	EY04_RS08720	-	1956458	1956871	+	hypothetical protein	20.1536	2.08294	0.669329	3.11198	0.00185836	0.0110625	36.1678	4.16843	1.16275	3.58498	0.000337108	0.00279819
EY04_08860	EY04_RS08725	-	1957186	1957374	+	hypothetical protein	1.86712	2.70704	1.3827	1.9578	0.0502537	NA	3.02651	4.22655	1.58491	2.66675	0.00765886	0.0385448
EY04_08865	EY04_RS08730	-	1957371	1957733	+	hypothetical protein	2.95868	2.05858	1.32879	1.54922	0.121329	0.279115	2.55474	2.82389	1.54664	1.82583	0.0678763	NA
EY04_08870	EY04_RS08735	-	1957919	1958614	+	HAD family hydrolase	12.5011	0.164001	0.590217	0.277865	0.781116	0.882323	7.81707	0.696723	0.787104	0.885173	0.376063	0.620246
EY04_08875	EY04_RS08740	-	1958765	1959511	-	oxidoreductase	5.66691	-0.649073	0.75856	-0.855666	0.392183	0.601204	3.79795	0.230317	0.963927	0.238937	0.811155	0.905299
EY04_08880	EY04_RS08745	-	1959637	1960560	+	LysR family transcriptional regulator	4.91958	0.24181	0.85962	0.281298	0.778482	0.880528	3.39587	0.781533	1.159	0.674317	0.50011	0.712548
EY04_08885	EY04_RS08750	-	1960618	1961346	-	Asp/Glu/hydantoin racemase	4.17894	1.05038	0.978265	1.07371	0.282951	0.492133	2.81411	1.60346	1.26481	1.26774	0.204889	NA
EY04_08890	EY04_RS08755	-	1961402	1962931	-	nitrate reductase	5.71293	0.391828	0.777149	0.504186	0.614131	0.773761	4.49672	1.37688	0.963768	1.42865	0.153106	0.361018
EY04_08895	EY04_RS08760	-	1963482	1964216	-	phosphoadenosine phosphosulfate reductase	11.5478	1.04425	0.648925	1.60919	0.107574	0.258119	5.33529	0.792985	0.903983	0.877212	0.380372	0.623057
EY04_08900	EY04_RS08765	thrH	1964386	1965003	+	phosphoserine phosphatase	10.4785	-0.521455	0.559533	-0.931946	0.351365	0.562396	7.19166	0.383635	0.729503	0.525886	0.598968	0.780034
EY04_08905	EY04_RS08770	pabB	1965125	1966468	-	aminodeoxychorismate synthase	14.0458	-0.871234	0.506398	-1.72046	0.0853497	0.221441	15.4865	1.18059	0.566297	2.08475	0.0370924	0.135742
EY04_08910	EY04_RS08775	-	1966692	1967678	-	alpha-L-glutamate ligase	13.5571	0.23411	0.514243	0.455251	0.648929	0.797047	8.79284	0.79432	0.677804	1.1719	0.241236	0.476718
EY04_08915	EY04_RS08780	-	1967678	1969210	-	membrane protein	24.7886	0.22832	0.467686	0.48819	0.625415	0.781072	12.1298	0.0755004	0.600969	0.125631	0.900024	0.951019
EY04_08920	EY04_RS08785	-	1969216	1969758	-	hypothetical protein	11.0195	-1.38906	0.567908	-2.44593	0.0144479	0.0592911	5.77094	-1.30037	0.814208	-1.5971	0.110244	0.289768
EY04_08925	EY04_RS08790	-	1970028	1970750	+	GntR family transcriptional regulator	10.7881	1.00707	0.700857	1.43691	0.150742	0.323464	4.71624	0.705309	0.89885	0.784679	0.432642	0.666826
EY04_08930	EY04_RS08795	prpB	1970747	1971643	+	2-methylisocitrate lyase	41.8643	-0.607596	0.324256	-1.87381	0.060956	0.173907	26.7828	0.03583	0.437618	0.0818752	0.934746	0.968263
EY04_08935	EY04_RS08800	-	1971820	1972947	+	methylcitrate synthase	38.7244	0.0348547	0.375313	0.0928682	0.926008	0.963519	24.1915	0.541289	0.446495	1.21231	0.225395	0.459536
EY04_08940	EY04_RS08805	-	1973122	1975716	+	aconitate hydratase	11.699	1.28773	0.653944	1.96918	0.0489323	0.148796	7.27979	1.67908	0.843599	1.99038	0.0465493	0.15944
EY04_08945	EY04_RS08810	-	1975777	1976967	+	3-methylitaconate isomerase	7.54894	-0.298051	0.638794	-0.466584	0.640797	0.791547	4.42324	0.00932078	0.927673	0.0100475	0.991983	0.995218
EY04_08950	EY04_RS08815	prpD	1977155	1978639	+	2-methylcitrate dehydratase	93.0905	-1.15636	0.240194	-4.81426	1.47747e-06	1.78713e-05	41.2809	-2.02791	0.394117	-5.14544	2.67e-07	4.34e-06
EY04_08955	EY04_RS08820	-	1978748	1979566	-	PEP synthetase regulatory protein	37.1821	-0.362733	0.339881	-1.06723	0.285867	0.494296	18.3287	-0.546947	0.486129	-1.12511	0.260544	0.49819
EY04_08960	EY04_RS08825	-	1979740	1982115	+	phosphoenolpyruvate synthase	255.897	0.153349	0.177813	0.862422	0.388456	0.598267	136.41	0.228258	0.308988	0.738726	0.460073	0.688193
EY04_08965	EY04_RS08830	-	1982216	1983205	+	EstX protein	30.0626	0.547103	0.386597	1.41517	0.157017	0.332393	18.5117	0.93201	0.534582	1.74344	0.0812572	0.2354
EY04_08970	EY04_RS08835	-	1983473	1983964	+	ribonuclease activity regulator protein RraA	56.0589	1.29457	0.369737	3.50134	0.000462918	0.00332322	25.9981	1.09138	0.480686	2.27046	0.0231797	0.0964814
EY04_08975	EY04_RS08840	-	1983990	1984985	+	CmaX protein	79.3766	0.385308	0.305639	1.26066	0.20743	0.39803	33.7149	-0.154532	0.413571	-0.373653	0.708663	0.848033
EY04_08980	EY04_RS08845	-	1985049	1985294	+	CrfX protein	57.654	-1.89925	0.381182	-4.98251	6.27642e-07	8.05145e-06	31.4114	-1.48957	0.457638	-3.25492	0.00113425	0.00788118
EY04_08985	EY04_RS08850	-	1985297	1986121	+	transporter	332.587	-1.00624	0.242338	-4.1522	3.29297e-05	0.000314912	179.408	-0.809305	0.290066	-2.79007	0.00526964	0.028271
EY04_08990	EY04_RS08855	-	1986210	1986800	+	RNA polymerase sigma factor SigX	602.586	-1.09445	0.191293	-5.72129	1.05717e-08	1.75028e-07	368.313	-0.44507	0.305017	-1.45916	0.14452	0.347429
EY04_08995	EY04_RS08860	-	1986908	1987894	+	porin	5004.84	-2.09571	0.192217	-10.9028	1.11716e-27	6.57636e-26	2485.49	-2.42914	0.266832	-9.10365	8.73e-20	4.09e-18
EY04_09000	EY04_RS08865	-	1987972	1988733	-	uroporphyrin-III methyltransferase	0.31427	0.0902764	2.02158	0.0446564	0.964381	NA	0.0378567	-0.665564	4.05671	-0.164065	0.86968	NA
EY04_09005	EY04_RS08870	-	1988744	1991461	-	nitrate reductase	1.56358	2.42955	1.38392	1.75556	0.0791638	NA	1.38271	3.11852	1.73521	1.7972	0.0723036	NA
EY04_09010	EY04_RS08875	-	1991461	1991778	-	nitrite reductase	0.125654	-1.16062	3.09521	-0.374972	0.707682	NA	0	NA	NA	NA	NA	NA
EY04_09015	EY04_RS08880	-	1991775	1994228	-	nitrite reductase	1.77575	1.29706	1.37595	0.942665	0.345852	NA	1.07294	1.73447	1.90322	0.911337	0.362118	NA
EY04_09020	EY04_RS08885	-	1994690	1996360	-	protein kinase	1.98338	1.51972	1.34068	1.13355	0.256985	NA	1.59767	2.26741	1.64394	1.37925	0.167818	NA
EY04_09025	EY04_RS08890	-	1996368	1997579	-	MFS transporter	0.971032	-0.567497	1.57903	-0.359395	0.719299	NA	0.740594	0.580427	2.1411	0.271088	0.786323	NA
EY04_09030	EY04_RS08895	-	1997913	1998488	-	histidine kinase	2.87749	0.89396	1.1985	0.745896	0.45573	0.65468	1.61551	1.09858	1.55397	0.706955	0.479595	NA
EY04_09035	EY04_RS08900	-	1998504	1999715	-	nitrate transporter	4.69266	1.16482	0.969399	1.20159	0.229521	0.428907	1.77573	0.645637	1.41363	0.456722	0.647871	NA
EY04_09040	EY04_RS08905	-	1999970	2000989	+	dihydroorotate dehydrogenase	33.6557	-0.446532	0.34913	-1.27898	0.200903	0.390852	22.817	0.34385	0.461705	0.744739	0.45643	0.686557
EY04_09045	EY04_RS08910	-	2001889	2004153	+	50S rRNA methyltransferase	49.9145	0.308261	0.308085	1.00057	0.317035	0.52786	23.9364	0.146799	0.449505	0.326579	0.743986	0.869617
EY04_09050	EY04_RS08915	-	2004280	2006679	+	nucleotide cyclase	84.9381	0.521615	0.332515	1.56869	0.116719	0.272414	46.9721	0.685344	0.40873	1.67677	0.0935884	0.258682
EY04_09055	EY04_RS08920	-	2006740	2008200	-	D-alanyl-D-alanine carboxypeptidase	32.4368	0.713667	0.370439	1.92654	0.0540367	0.159225	23.1784	1.39274	0.492533	2.82771	0.00468816	0.0258899
EY04_09060	EY04_RS08925	-	2008434	2008778	+	hypothetical protein	40.9932	0.209189	0.344717	0.606843	0.543955	0.725365	36.5353	1.43343	0.429487	3.33755	0.000845217	0.00617151
EY04_09065	EY04_RS08930	-	2009012	2010202	-	membrane protein	19.8569	0.0351228	0.457877	0.076708	0.938856	0.970381	8.03938	-0.59306	0.686998	-0.863263	0.387993	0.630983
EY04_09070	EY04_RS08935	-	2010502	2011266	+	GntR family transcriptional regulator	39.206	1.34512	0.418661	3.2129	0.001314	0.00814218	13.0223	0.382265	0.57473	0.665121	0.505973	0.715265
EY04_09075	EY04_RS08940	-	2011444	2012748	-	guanine deaminase	19.966	1.97599	0.673462	2.93408	0.00334537	0.0181969	5.58394	0.686157	0.838146	0.81866	0.412981	0.651215
EY04_09080	EY04_RS08945	-	2012773	2013615	-	molybdenum cofactor sulfurylase	12.3646	1.93154	0.767358	2.51713	0.0118316	0.0509209	4.59429	1.3055	0.979737	1.3325	0.182695	0.406535
EY04_09085	EY04_RS08950	-	2013746	2016145	-	xanthine dehydrogenase	45.2082	2.23351	0.46698	4.78289	1.72794e-06	2.07588e-05	15.7657	1.47494	0.618121	2.38617	0.0170248	0.0754578
EY04_09090	EY04_RS08955	-	2016138	2017592	-	FAD-binding molybdopterin dehydrogenase	37.6008	0.866616	0.451745	1.91838	0.0550633	0.161531	13.2494	-0.14401	0.66371	-0.216977	0.828226	0.915341
EY04_09095	EY04_RS08960	-	2017861	2018520	+	GntR family transcriptional regulator	45.1925	0.464095	0.319472	1.45269	0.146309	0.316385	23.3292	0.486441	0.459377	1.05892	0.289638	0.536903
EY04_09100	EY04_RS08965	-	2018523	2022011	+	chromosome segregation protein SMC	140.934	0.00140873	0.250764	0.00561775	0.995518	0.997023	87.0312	0.471148	0.364495	1.2926	0.196148	0.423774
EY04_09105	EY04_RS08970	zipA	2022273	2023121	+	cell division protein ZipA	133.904	0.149964	0.225313	0.665581	0.505679	0.694784	59.9846	-0.296642	0.342783	-0.865393	0.386823	0.630032
EY04_09110	EY04_RS08975	-	2023251	2025617	+	NAD-dependent DNA ligase LigA	30.2717	0.958936	0.409023	2.34446	0.0190548	0.0732068	13.5594	0.66032	0.591372	1.11659	0.26417	0.503337
EY04_09115	EY04_RS08980	-	2025910	2027076	+	DNA polymerase III subunit gamma/tau	23.6885	-0.565556	0.39097	-1.44655	0.148024	0.319053	11.5515	-0.707826	0.606018	-1.16799	0.242809	0.478072
EY04_09120	EY04_RS08985	-	2027189	2027575	-	hypothetical protein	1.30991	0.207597	1.44188	0.143977	0.885519	NA	0.412018	-1.14449	2.77009	-0.413162	0.679488	NA
EY04_09125	EY04_RS08990	-	2028423	2029289	-	LysR family transcriptional regulator	4.0205	0.0297243	0.919197	0.0323373	0.974203	0.986948	2.76121	0.64775	1.16588	0.555591	0.578491	NA
EY04_09130	EY04_RS08995	-	2029392	2030375	+	transporter	1.70861	0.935558	1.39775	0.66933	0.503285	NA	0.735841	0.653989	2.10991	0.30996	0.756591	NA
EY04_09135	EY04_RS09000	-	2030309	2030683	-	drug:proton antiporter	0.92754	1.677	1.5184	1.10445	0.269396	NA	0.307606	1.14272	2.95564	0.386622	0.699036	NA
EY04_09140	EY04_RS09005	-	2030826	2031140	-	Cro/Cl family transcriptional regulator	31.2205	0.481152	0.458197	1.0501	0.293673	0.502665	23.9817	1.38047	0.500504	2.75815	0.00581291	0.030802
EY04_09145	EY04_RS09010	-	2031742	2033442	+	diguanylate cyclase	15.9263	1.8243	0.616313	2.96002	0.00307617	0.0169413	3.00619	-0.370135	1.04569	-0.353962	0.723368	0.856824
EY04_09150	EY04_RS09015	-	2033446	2034219	-	amino acid ABC transporter substrate-binding protein	7.50084	0.135352	0.698763	0.193703	0.846409	0.920795	3.37097	-0.192177	1.05349	-0.18242	0.855253	0.926901
EY04_09155	EY04_RS09020	-	2034359	2036467	+	DNA polymerase III subunit gamma/tau	116.297	0.289755	0.234796	1.23407	0.217176	0.411811	69.1102	0.63701	0.335142	1.90072	0.0573393	0.18393
EY04_09160	EY04_RS09025	-	2036534	2036872	+	hypothetical protein	121.433	0.331659	0.244261	1.35781	0.174525	0.357026	81.1679	0.952163	0.329378	2.89079	0.00384273	0.0221021
EY04_09165	EY04_RS09030	-	2037142	2038176	+	2-alkenal reductase	10.4638	-0.220784	0.589222	-0.374705	0.70788	0.839756	7.1498	0.449268	0.768975	0.584242	0.559058	0.752396
EY04_09170	EY04_RS09035	recR	2038242	2038844	+	recombination protein RecR	4.4035	0.0873796	0.875398	0.0998169	0.92049	0.961241	2.87763	0.706965	1.15507	0.612055	0.540502	0.738731
EY04_09175	EY04_RS09040	-	2038978	2040126	+	acyl-CoA dehydrogenase	8.474	0.773375	0.721718	1.07157	0.283911	0.492642	4.47758	0.847164	0.938354	0.90282	0.366621	0.609686
EY04_09180	EY04_RS09045	-	2040201	2040749	-	adenine phosphoribosyltransferase	27.3608	-0.40236	0.367965	-1.09347	0.274186	0.48037	14.6709	-0.321411	0.545291	-0.589431	0.555572	0.750608
EY04_09185	EY04_RS09050	-	2040833	2041567	-	transcriptional regulator	39.9346	-0.0657489	0.323632	-0.20316	0.83901	0.916133	18.2553	-0.471328	0.494459	-0.95322	0.340479	0.586244
EY04_09190	EY04_RS09055	-	2041876	2043258	-	coproporphyrinogen III oxidase	10.1836	-0.619817	0.618523	-1.00209	0.316299	0.527464	4.4655	-1.45013	0.928578	-1.56167	0.118366	0.304427
EY04_09195	EY04_RS09060	-	2043400	2044083	-	cytochrome biogenesis protein	5.13813	3.07122	1.24575	2.46536	0.0136875	0.0569204	0.78095	0.984025	1.98016	0.496943	0.619229	NA
EY04_09200	EY04_RS09065	-	2044076	2044306	-	cytochrome oxidase maturation protein Cbb3	0.692034	1.22142	1.61227	0.757578	0.448704	NA	0	NA	NA	NA	NA	NA
EY04_09205	EY04_RS09070	-	2044331	2046781	-	carbonate dehydratase	4.91614	1.07384	0.94643	1.13462	0.256535	0.460543	3.75297	1.85051	1.13585	1.62918	0.103274	0.277251
EY04_09210	EY04_RS09075	-	2046872	2047411	-	membrane protein	5.45069	-0.128964	0.808508	-0.159508	0.873268	0.936743	3.21279	0.192165	1.11084	0.17299	0.862659	0.931742
EY04_09215	EY04_RS09080	-	2047423	2048838	-	(Fe-S)-binding protein	12.0649	0.989696	0.603231	1.64066	0.100868	0.247179	6.05035	0.941462	0.812125	1.15926	0.246351	0.482181
EY04_09220	EY04_RS09085	-	2049044	2049454	-	twitching motility protein PilT	10.0035	0.470795	0.616413	0.763767	0.445006	0.645399	5.31296	0.525303	0.861516	0.609743	0.542032	0.73965
EY04_09230	EY04_RS09095	-	2049821	2051026	-	transposase	11.9579	-1.49739	0.493244	-3.0358	0.00239896	0.0138299	5.95835	-1.6636	0.775669	-2.14473	0.0319746	0.122333
EY04_09235	EY04_RS09100	-	2051186	2052163	-	cytochrome Cbb3	34.1917	0.285973	0.345756	0.827096	0.408183	0.615235	11.3933	-1.19227	0.58072	-2.05309	0.0400637	0.14347
EY04_09240	EY04_RS09105	-	2052160	2052345	-	cytochrome oxidase	8.90039	2.23292	0.897988	2.48658	0.0128976	0.0545779	2.64283	1.1188	1.21753	0.918914	0.35814	NA
EY04_09245	EY04_RS09110	-	2052351	2052959	-	cbb3-type cytochrome c oxidase subunit II	38.0214	0.31897	0.360192	0.885555	0.375857	0.585441	14.237	-0.580583	0.555059	-1.04598	0.295568	0.542526
EY04_09250	EY04_RS09115	-	2052959	2054401	-	cbb3-type cytochrome c oxidase subunit I	81.7678	-0.587158	0.287563	-2.04184	0.041167	0.13115	35.1324	-1.37482	0.403517	-3.40708	0.000656615	0.00504224
EY04_09255	EY04_RS09120	-	2054896	2055837	-	cytochrome Cbb3	7.18414	1.74216	0.944211	1.8451	0.0650228	0.182425	4.35558	2.00034	1.12389	1.77984	0.0751028	0.223287
EY04_09260	EY04_RS09125	-	2055834	2056058	-	cytochrome C oxidase	0.266578	-0.157122	2.10964	-0.0744782	0.94063	NA	0.189283	0.586987	3.9	0.150509	0.880363	NA
EY04_09265	EY04_RS09130	-	2056062	2056670	-	cbb3-type cytochrome c oxidase subunit II	0.754194	1.36707	1.57076	0.870325	0.384123	NA	0.274501	0.906243	3.12645	0.289863	0.771921	NA
EY04_09270	EY04_RS09135	-	2056681	2058105	-	cbb3-type cytochrome c oxidase subunit I	6.46463	-0.108771	0.770508	-0.141167	0.887738	0.944816	4.27171	0.512217	0.956393	0.535572	0.592255	0.775615
EY04_09275	EY04_RS09140	-	2058205	2058903	+	alpha/beta hydrolase	7.99353	-0.0450687	0.630381	-0.0714944	0.943004	0.972559	3.56768	-0.426478	0.978537	-0.435832	0.662959	0.822351
EY04_09280	EY04_RS09145	-	2059086	2060651	-	chemotaxis protein	83.4196	1.61469	0.318728	5.06605	4.06158e-07	5.32629e-06	29.9229	0.804201	0.449686	1.78836	0.0737174	0.219471
EY04_09285	EY04_RS09150	-	2060821	2061612	-	CAAX protease	19.217	2.11036	0.636959	3.31318	0.000922423	0.00610112	5.79686	1.03314	0.842096	1.22687	0.219873	0.452995
EY04_09290	EY04_RS09155	-	2061774	2064515	-	aconitate hydratase	91.2342	-0.233782	0.254491	-0.918626	0.358291	0.5694	40.5837	-0.756533	0.391938	-1.93024	0.0535774	0.175789
EY04_09295	EY04_RS09160	-	2064723	2065796	+	23S rRNA methyltransferase	16.1449	0.373268	0.506746	0.736599	0.461366	0.659201	10.8517	0.966954	0.632708	1.52828	0.126443	0.31762
EY04_09300	EY04_RS09165	-	2065876	2066127	+	sulfurtransferase	8.65766	1.32639	0.737496	1.79851	0.072096	0.196991	3.82065	1.03516	1.01755	1.01731	0.309008	0.554322
EY04_09305	EY04_RS09170	-	2066124	2067530	-	multidrug transporter	5.52081	0.292874	0.824805	0.355083	0.722527	0.849137	4.15667	1.21538	1.02044	1.19103	0.233641	0.468369
EY04_09310	EY04_RS09175	-	2067710	2068855	+	erythronate-4-phosphate dehydrogenase	28.5864	-0.742636	0.414632	-1.79107	0.0732815	0.198591	20.6991	0.317767	0.479488	0.66272	0.50751	0.715663
EY04_09315	EY04_RS09180	-	2068936	2069115	-	multifunctional fatty acid oxidation complex subunit alpha	32.8259	1.75928	0.48636	3.61723	0.000297768	0.00226338	5.02037	-1.8911	0.904554	-2.09064	0.0365603	0.134273
EY04_09325	EY04_RS09185	-	2069471	2071237	+	ABC transporter ATP-binding protein	8.40284	1.25387	0.751547	1.66839	0.0952385	0.238382	3.44335	0.835028	1.03208	0.809075	0.418472	0.655794
EY04_09330	EY04_RS09190	-	2071298	2073226	-	lytic transglycosylase	63.9713	1.06124	0.327954	3.23595	0.00121239	0.00762854	29.7768	0.81078	0.440054	1.84246	0.0654085	0.201559
EY04_09335	EY04_RS09195	-	2073440	2075359	+	ABC transporter ATPase	52.047	-0.658477	0.299443	-2.19901	0.0278773	0.097681	52.0275	1.09983	0.452767	2.42912	0.0151355	0.0682046
EY04_09340	EY04_RS09200	-	2075447	2075884	-	universal stress protein UspA	92.9805	0.597144	0.290275	2.05716	0.0396704	0.127301	30.4427	-0.744102	0.420948	-1.76768	0.0771143	0.227073
EY04_09345	EY04_RS09205	-	2075989	2076426	+	hypothetical protein	3.27422	2.35407	1.27704	1.84339	0.0652728	0.182971	1.29482	1.84323	1.72929	1.06589	0.286475	NA
EY04_09350	EY04_RS09210	fadB	2076992	2079139	+	multifunctional fatty acid oxidation complex subunit alpha	217.054	-0.694719	0.18762	-3.7028	0.000213235	0.00169373	122.695	-0.388792	0.344009	-1.13018	0.258401	0.496074
EY04_09355	EY04_RS09215	fadA	2079169	2080344	+	3-ketoacyl-CoA thiolase	94.1897	-1.15436	0.232895	-4.95658	7.17432e-07	9.115e-06	52.9228	-0.814542	0.366502	-2.22248	0.0262512	0.105692
EY04_09360	EY04_RS09220	-	2080434	2080670	+	hypothetical protein	10.9538	0.733269	0.619329	1.18397	0.236424	0.436436	4.86856	0.502658	0.916961	0.548179	0.583569	0.769118
EY04_09365	EY04_RS09225	-	2080785	2083397	+	DNA topoisomerase I	122.761	0.19285	0.223237	0.863879	0.387654	0.597554	83.4392	0.861288	0.376559	2.28726	0.0221806	0.0932475
EY04_09370	EY04_RS09230	-	2083539	2084063	+	PasA protein	47.498	2.22823	0.427589	5.21115	1.87679e-07	2.63048e-06	15.4002	1.32205	0.571213	2.31447	0.0206422	0.0883085
EY04_09375	EY04_RS09235	-	2084336	2084569	+	hypothetical protein	41.6738	0.690672	0.379048	1.82212	0.0684365	0.189236	16.2338	0.00127892	0.52396	0.00244087	0.998052	0.998842
EY04_09380	EY04_RS09240	-	2084674	2085147	-	CDP-glycerol--UDP-pyrophosphoryl-N- acetylglucosaminyl-N-acetylmannosamine glycerophosphotransferase	32.8335	-1.46871	0.322595	-4.5528	5.29364e-06	5.9799e-05	23.7103	-0.196187	0.469428	-0.417928	0.676	0.82778
EY04_09385	EY04_RS09245	-	2085158	2085766	-	LexA family transcriptional regulator	16.7524	-1.33594	0.437139	-3.05609	0.00224242	0.0130985	17.6145	0.861945	0.526535	1.63701	0.101628	0.273976
EY04_09390	EY04_RS09250	-	2086019	2086726	+	TetR family transcriptional regulator	52.4279	0.88617	0.332884	2.6621	0.00776553	0.0362802	27.8552	0.945814	0.467925	2.02129	0.0432495	0.151356
EY04_09395	EY04_RS09255	-	2086919	2087929	+	beta-hexosaminidase	17.4618	0.144357	0.476608	0.302884	0.761978	0.873998	12.045	0.859948	0.612611	1.40374	0.160396	0.371268
EY04_09400	EY04_RS09260	-	2087941	2088684	+	5'-methylthioadenosine phosphorylase	18.3957	-0.808652	0.472535	-1.71131	0.0870244	0.223922	12.9813	0.145598	0.607322	0.239738	0.810534	0.90484
EY04_09405	EY04_RS09265	-	2088789	2091482	-	helicase	44.0769	-0.352443	0.337308	-1.04487	0.296083	0.506016	22.4468	-0.350549	0.458275	-0.764931	0.444313	0.677078
EY04_09410	EY04_RS09270	-	2091494	2092057	-	hypothetical protein	10.0514	1.19356	0.708015	1.68579	0.0918361	0.232021	4.52415	0.875182	0.935446	0.935577	0.349491	0.594162
EY04_09415	EY04_RS09275	-	2092068	2095517	-	transcription-repair coupling factor	94.8659	0.218817	0.254191	0.860838	0.389327	0.599086	51.2954	0.346371	0.356243	0.972288	0.330907	0.576688
EY04_09420	EY04_RS09280	-	2095868	2097331	+	glyceraldehyde-3-phosphate dehydrogenase	67.2078	0.85739	0.288379	2.97313	0.00294776	0.0163703	26.7998	0.213543	0.437386	0.488226	0.62539	0.79946
EY04_09425	EY04_RS09285	-	2097479	2098777	-	citrate-proton symporter	14.7714	1.27681	0.580229	2.20053	0.0277692	0.0974312	7.0525	1.22385	0.814117	1.50329	0.132764	0.328329
EY04_09430	EY04_RS09290	-	2099151	2100128	+	thiamine biosynthesis protein ApbE	8.42373	0.664006	0.686024	0.967905	0.333092	0.543325	5.16211	1.0044	0.897966	1.11853	0.26334	0.502422
EY04_09435	EY04_RS09295	-	2100330	2101724	+	pyridine nucleotide-disulfide oxidoreductase	130.142	0.399395	0.354021	1.12817	0.259249	0.46355	68.6019	0.436303	0.364522	1.19692	0.231338	0.465859
EY04_09440	EY04_RS09300	-	2101767	2102489	-	glycerophosphodiester phosphodiesterase	10.0665	0.212893	0.614952	0.346195	0.729197	0.852794	6.44164	0.700292	0.829225	0.844514	0.398382	0.640384
EY04_09445	EY04_RS09305	-	2102551	2103138	-	pilus assembly protein PilZ	35.3547	0.146543	0.402081	0.364462	0.715513	0.844647	18.7244	0.232489	0.520399	0.446752	0.655054	0.818675
EY04_09450	EY04_RS09310	-	2103233	2104483	+	cell division protein FtsX	36.5372	0.209348	0.356325	0.587521	0.556854	0.734055	27.4913	1.07884	0.494309	2.18252	0.0290712	0.113544
EY04_09455	EY04_RS09315	-	2104476	2105174	+	ABC transporter	14.8436	-0.678415	0.500867	-1.35448	0.175583	0.358162	12.5267	0.670632	0.668631	1.00299	0.315864	0.560559
EY04_09460	EY04_RS09320	-	2105239	2106483	+	multidrug ABC transporter substrate-binding protein	14.6733	0.732854	0.565636	1.29563	0.195103	0.383546	10.0967	1.33843	0.722624	1.85218	0.0639994	0.199068
EY04_09465	EY04_RS09325	-	2106546	2107907	-	ATPase	7.61158	2.02737	0.910192	2.22741	0.0259198	0.0927859	4.25109	2.17288	1.11883	1.94209	0.0521262	0.172832
EY04_09470	EY04_RS09330	-	2107907	2108587	-	transcriptional regulator	7.57952	1.0408	0.746408	1.39441	0.163194	0.340905	4.97545	1.53553	0.975878	1.57349	0.115605	0.299295
EY04_09475	EY04_RS09335	-	2108743	2109297	+	hypothetical protein	10.2137	0.97974	0.723972	1.35328	0.175965	0.358563	6.55928	1.39826	0.84753	1.64981	0.0989828	0.269033
EY04_09480	EY04_RS09340	-	2109366	2110196	+	NADPH-dependent 7-cyano-7-deazaguanine reductase	20.2754	1.22977	0.52035	2.36335	0.0181104	0.0704867	10.9584	1.25437	0.685689	1.82936	0.0673462	0.206203
EY04_09485	EY04_RS09345	-	2110245	2110508	-	chromosome partitioning protein ParA	39.9183	-0.48296	0.348368	-1.38635	0.16564	0.343871	17.2448	-1.18235	0.520585	-2.27119	0.0231354	0.0964814
EY04_09490	EY04_RS09350	-	2110622	2111242	-	phosphatase	4.24419	0.728012	0.956907	0.760797	0.446778	0.646377	3.90915	1.92825	1.12753	1.71016	0.0872361	0.245717
EY04_09495	EY04_RS09355	-	2111445	2112128	+	membrane protein	112.12	0.414166	0.242	1.71143	0.0870014	0.223922	44.3308	-0.368399	0.367253	-1.00312	0.315803	0.560559
EY04_09500	EY04_RS09360	-	2112189	2112488	-	pilus assembly protein	9.0505	1.32644	0.728959	1.81963	0.0688151	0.189887	3.79429	1.02004	1.07982	0.944637	0.344844	0.589285
EY04_09505	EY04_RS09365	-	2112766	2113947	+	chemotaxis protein CheY	203.526	0.227014	0.244601	0.9281	0.353356	0.564219	135.275	0.839599	0.313337	2.67954	0.00737228	0.0373644
EY04_09510	EY04_RS09370	-	2113947	2114429	+	anti-anti-sigma factor	76.8915	0.80311	0.296688	2.70692	0.0067911	0.032649	49.1575	1.24644	0.386606	3.22405	0.00126392	0.00860187
EY04_09515	EY04_RS09375	-	2114504	2115430	-	transaldolase	61.7084	-0.232197	0.26349	-0.881234	0.378191	0.586895	35.1958	0.0538713	0.39593	0.136063	0.891772	0.947286
EY04_09520	EY04_RS09380	-	2115620	2116621	-	tRNA-dihydrouridine synthase A	38.392	0.111371	0.36789	0.302729	0.762096	0.873998	22.9822	0.480492	0.481141	0.998652	0.317963	0.562771
EY04_09530	EY04_RS09385	-	2116846	2117484	-	FMN-dependent NADH-azoreductase	0.988335	0.131823	1.49185	0.0883621	0.929589	NA	0.506449	0.0388754	2.4119	0.0161182	0.98714	NA
EY04_09535	EY04_RS09390	-	2117579	2118433	+	LysR family transcriptional regulator	4.36645	1.61116	1.12674	1.42993	0.152738	0.325636	1.59273	0.798473	1.58498	0.503773	0.614421	NA
EY04_09540	EY04_RS09395	-	2118486	2118974	-	hypothetical protein	128.672	-0.369032	0.245241	-1.50477	0.132382	0.296193	44.0928	-2.48532	0.449735	-5.52618	3.27e-08	6.21e-07
EY04_09545	EY04_RS09400	-	2119232	2120794	+	diguanylate cyclase	12.3029	1.2242	0.629838	1.94367	0.0519355	0.155593	7.1897	1.46585	0.812247	1.80469	0.0711237	0.214266
EY04_09550	EY04_RS09405	-	2120798	2121388	-	GCN5 family acetyltransferase	2.50048	3.11123	1.31285	2.36984	0.017796	0.0696331	2.17108	3.77983	1.56828	2.41017	0.015945	NA
EY04_09555	EY04_RS09410	-	2121576	2122412	+	N-hydroxyarylamine O-acetyltransferase	14.414	0.699863	0.538812	1.2989	0.193978	0.382185	5.81204	0.104533	0.788561	0.132562	0.89454	0.948399
EY04_09560	EY04_RS09415	-	2122425	2122847	-	hypothetical protein	3.72251	0.641841	0.970844	0.661117	0.508537	0.696364	1.64128	0.216401	1.46065	0.148155	0.882221	NA
EY04_09565	EY04_RS09420	-	2122909	2123328	-	hypothetical protein	2.05701	-1.71895	1.16985	-1.46938	0.14173	NA	1.19684	-0.90762	1.71016	-0.530722	0.595611	NA
EY04_09570	EY04_RS09425	-	2123568	2125106	+	uracil permease	6.40078	1.52889	0.916428	1.66831	0.0952539	0.238382	3.57731	1.67045	1.18569	1.40884	0.158883	0.369937
EY04_09575	EY04_RS09430	-	2125162	2126319	-	MFS transporter	1.32379	2.20092	1.41008	1.56085	0.118559	NA	1.42107	3.33897	1.75673	1.90068	0.0573441	NA
EY04_09585	EY04_RS09440	-	2127227	2127460	+	hypothetical protein	1.3461	-1.40946	1.36344	-1.03375	0.301252	NA	0.654069	-1.26765	2.23348	-0.567568	0.570328	NA
EY04_09590	EY04_RS09445	-	2127467	2127661	-	hypothetical protein	0.78525	-0.430509	1.59057	-0.270663	0.78665	NA	0.429373	-0.273606	2.74949	-0.0995115	0.920732	NA
EY04_09595	EY04_RS09450	-	2127796	2128992	-	aromatic amino acid aminotransferase	30.0672	1.27295	0.429801	2.96173	0.00305917	0.0168828	21.9378	1.9494	0.538069	3.62295	0.000291261	0.00248466
EY04_09600	EY04_RS09455	-	2129328	2131343	+	excinuclease ABC subunit B	72.2602	0.680476	0.289069	2.35402	0.0185714	0.071766	53.9332	1.47121	0.442833	3.32226	0.000892917	0.00641114
EY04_09605	EY04_RS09460	-	2131584	2133065	+	glutamyl-tRNA synthetase	58.6116	0.186792	0.315534	0.591987	0.553859	0.732671	50.7861	1.35577	0.410954	3.29907	0.000970056	0.00688468
EY04_09630	EY04_RS09485	-	2133999	2134538	+	TetR family transcriptional regulator	7.87531	0.648123	0.695358	0.932071	0.3513	0.562396	3.92573	0.588652	0.986588	0.596654	0.550739	0.74586
EY04_09635	EY04_RS09490	-	2134568	2135401	+	hydrolase	11.1441	-0.64781	0.581626	-1.11379	0.265369	0.470524	6.06279	-0.589361	0.820226	-0.718535	0.472427	0.697765
EY04_09640	EY04_RS09495	-	2135450	2135887	+	4-hydroxybenzoyl-CoA thioesterase	19.6694	1.38916	0.514024	2.70253	0.00688143	0.0329339	10.523	1.47084	0.676831	2.17313	0.0297709	0.115752
EY04_09650	EY04_RS09500	-	2136006	2136965	+	tRNA-dihydrouridine synthase C	23.3692	0.721302	0.441699	1.63302	0.102465	0.249936	11.7972	0.637667	0.644685	0.989113	0.322608	0.567243
EY04_09655	EY04_RS09505	-	2137087	2137533	+	heat-shock protein	8.41709	0.520203	0.650488	0.799712	0.423878	0.630462	51.9962	4.78411	0.729064	6.56198	5.31e-11	1.48e-09
EY04_09660	EY04_RS09510	-	2137719	2138417	+	hypothetical protein	2.26739	-2.00468	1.08807	-1.84242	0.0654136	0.183172	1.22685	-1.58105	1.66802	-0.947855	0.343203	NA
EY04_09665	EY04_RS09515	-	2138414	2141098	+	molecular chaperone DnaJ	14.8951	-2.00158	0.44893	-4.45857	8.2509e-06	8.9945e-05	7.17532	-2.42807	0.773679	-3.13835	0.00169905	0.0111408
EY04_09670	EY04_RS09520	-	2141095	2142786	-	molecular chaperone HscC	14.1181	-1.57375	0.460732	-3.41577	0.000636022	0.00435355	7.27752	-1.56472	0.706904	-2.21349	0.0268641	0.107059
EY04_09675	EY04_RS09525	-	2142895	2146173	-	histidine kinase	107.687	0.693806	0.283809	2.44462	0.0145004	0.0594604	30.991	-1.17388	0.415148	-2.82762	0.00468957	0.0258899
EY04_09680	EY04_RS09530	-	2146255	2147145	-	LysR family transcriptional regulator	12.2381	0.366208	0.553594	0.66151	0.508285	0.696364	6.97332	0.595383	0.76035	0.783038	0.433605	0.667182
EY04_09685	EY04_RS09535	-	2147291	2148709	+	isopropylmalate isomerase	165.791	2.06293	0.549379	3.75501	0.000173332	0.00141715	75.187	1.83488	0.367287	4.99576	5.86e-07	8.83e-06
EY04_09690	EY04_RS09540	-	2148720	2149364	+	3-isopropylmalate dehydratase	54.3227	2.47159	0.652882	3.78567	0.000153297	0.00127299	15.0572	1.38103	0.614933	2.24583	0.0247149	0.101113
EY04_09695	EY04_RS09545	-	2149594	2150676	+	3-isopropylmalate dehydrogenase	103.378	1.60945	0.470098	3.42365	0.000617861	0.00424569	42.4088	1.13782	0.407121	2.79479	0.00519333	0.0280011
EY04_09700	EY04_RS09550	-	2150731	2151843	+	aspartate-semialdehyde dehydrogenase	116.193	0.875795	0.406353	2.15526	0.0311416	0.105966	57.5985	0.772536	0.389036	1.98577	0.0470588	0.161024
EY04_09705	EY04_RS09555	-	2152028	2153038	+	aspartate-semialdehyde dehydrogenase	12.5393	-0.80568	0.491564	-1.63901	0.10121	0.247788	11.8689	0.879101	0.620775	1.41614	0.156736	0.367431
EY04_09710	EY04_RS09560	-	2153241	2155844	+	peptidoglycan-binding protein	163.503	-0.169287	0.202792	-0.834783	0.40384	0.611298	98.8913	0.262679	0.313629	0.837546	0.402286	0.643635
EY04_09715	EY04_RS09565	-	2155923	2156582	-	(Fe-S)-binding protein	24.9098	3.51704	0.776766	4.52779	5.96025e-06	6.67064e-05	2.21198	0.310442	1.29638	0.239469	0.810742	NA
EY04_09720	EY04_RS09570	-	2156813	2157637	+	pseudouridine synthase	9.11439	-0.178431	0.627206	-0.284486	0.776038	0.87994	5.17401	0.0704199	0.871744	0.0807805	0.935616	0.968263
EY04_09725	EY04_RS09575	-	2157702	2158325	+	N-(5'-phosphoribosyl)anthranilate isomerase	59.3718	0.844034	0.3342	2.52553	0.0115523	0.0499216	34.8059	1.12111	0.411829	2.72227	0.00648343	0.0335705
EY04_09730	EY04_RS09580	-	2158594	2159514	+	acetyl-CoA carboxylase subunit beta	121.795	-1.12857	0.297878	-3.7887	0.000151437	0.00125952	79.3636	-0.259767	0.361742	-0.718099	0.472696	0.697867
EY04_09735	EY04_RS09585	-	2159511	2160818	+	folylpolyglutamate synthase	62.9306	-0.96577	0.336444	-2.87052	0.00409794	0.0216675	39.2032	-0.283727	0.419505	-0.676338	0.498826	0.712414
EY04_09740	EY04_RS09590	-	2160802	2161482	+	cell division protein	22.3373	-0.492916	0.386307	-1.27597	0.201966	0.391946	13.1801	-0.115063	0.566509	-0.203109	0.83905	0.919518
EY04_09745	EY04_RS09595	-	2161581	2162138	+	colicin V production CvpA	25.4094	0.449151	0.429835	1.04494	0.296052	0.506016	11.8746	0.232416	0.594355	0.391039	0.695768	0.84007
EY04_09750	EY04_RS09600	-	2162180	2163685	+	amidophosphoribosyltransferase	202.593	-0.114176	0.206098	-0.55399	0.579585	0.750585	187.833	1.28911	0.297544	4.3325	1.47e-05	0.000171185
EY04_09755	EY04_RS09605	-	2163719	2164930	+	O-succinylhomoserine sulfhydrylase	84.6268	0.392998	0.278763	1.40979	0.158601	0.334471	68.6782	1.40154	0.365472	3.83488	0.000125626	0.00116387
EY04_09760	EY04_RS09610	-	2164927	2165703	+	oxidoreductase	45.457	0.085966	0.360982	0.238145	0.811769	0.901247	33.5451	0.964996	0.420602	2.29432	0.0217721	0.0922264
EY04_09780	EY04_RS09630	-	2166464	2167747	-	gamma-glutamylputrescine oxidoreductase	60.2334	1.0997	0.310497	3.54175	0.000397478	0.00294111	25.5706	0.671338	0.449514	1.49348	0.135313	0.332911
EY04_09800	EY04_RS09650	-	2169811	2170170	+	tail fiber assembly protein	12.4556	1.98737	0.710695	2.79637	0.00516801	0.026201	3.98421	1.15263	0.998995	1.15379	0.248588	0.483921
EY04_09810	EY04_RS09660	-	2171970	2172488	+	lysozyme	3.51361	0.310395	0.975888	0.318065	0.750436	0.867134	2.27902	0.888881	1.27619	0.696512	0.486108	NA
EY04_09815	EY04_RS09665	-	2172492	2173199	-	hypothetical protein	24.0357	-0.217847	0.416637	-0.522871	0.601064	0.764491	11.4554	-0.402141	0.631129	-0.637178	0.524009	0.726329
EY04_09825	-	-	2174126	2174530	+	hypothetical protein	12.5631	0.725643	0.566438	1.28106	0.200171	0.390179	5.18617	0.0631855	0.848246	0.0744895	0.940621	0.970818
EY04_09840	EY04_RS09685	-	2175736	2176227	+	hypothetical protein	2.07607	0.469216	1.27137	0.369064	0.71208	NA	1.32728	1.02443	1.80082	0.568867	0.569447	NA
EY04_09845	EY04_RS09690	-	2176429	2176791	+	NUDIX hydrolase	3.00793	-1.45548	0.935084	-1.55652	0.119584	0.27642	2.06935	-0.436941	1.30275	-0.335398	0.737325	NA
EY04_09850	EY04_RS09695	-	2176948	2177298	+	hypothetical protein	14.3342	-0.56448	0.48158	-1.17214	0.24114	0.4413	5.94275	-1.3515	0.835474	-1.61764	0.10574	0.280916
EY04_09855	EY04_RS09700	-	2177618	2178247	+	chitin-binding protein	1893.89	-8.06177	0.220682	-36.5311	3.55317e-292	4.70617e-289	975.585	-10.6811	0.59304	-18.0108	1.6e-72	8.63e-70
EY04_09860	EY04_RS09705	-	2178294	2179757	+	chitinase	3858.4	-8.51421	0.215495	-39.51	0	0	1989.86	-10.752	0.474868	-22.6421	1.67e-113	1.8e-110
EY04_09865	EY04_RS09710	-	2179891	2180352	+	membrane protein	23.9794	-1.54817	0.374108	-4.13831	3.49875e-05	0.000331599	11.4506	-2.05857	0.61139	-3.36704	0.000759799	0.00565322
EY04_09870	EY04_RS09715	-	2180428	2180676	-	hypothetical protein	11.7325	0.190225	0.576187	0.330144	0.741291	0.861346	4.42051	-0.838047	0.949112	-0.882981	0.377247	0.621589
EY04_09875	EY04_RS09720	-	2181021	2181215	-	carbon storage regulator CsrA	43.3937	-0.0574235	0.30571	-0.187836	0.851005	0.924088	23.8486	0.0577233	0.494262	0.116787	0.907029	0.955368
EY04_09880	EY04_RS09725	-	2181483	2181839	+	sporulation protein	34.7903	0.0782359	0.383254	0.204136	0.838247	0.915866	21.5132	0.527247	0.5066	1.04076	0.297989	0.545111
EY04_09885	EY04_RS09730	-	2181962	2182651	-	deoxyribonuclease	3.88015	-0.0964188	0.888518	-0.108517	0.913586	0.958261	1.83015	-0.368605	1.3573	-0.271571	0.785952	NA
EY04_09890	EY04_RS09735	-	2182656	2182922	-	hypothetical protein	0.476632	0.699898	2.16271	0.32362	0.746226	NA	0.11357	0.0925716	4.04091	0.0229086	0.981723	NA
EY04_09895	EY04_RS09740	-	2183133	2184221	-	glutaminase	156.352	-2.93237	0.292544	-10.0237	1.19957e-23	5.93958e-22	144.113	0.0118458	0.383527	0.0308864	0.97536	0.987741
EY04_09900	EY04_RS09745	-	2184545	2185000	+	hypothetical protein	9.39358	3.04283	1.07097	2.84118	0.00449466	0.0233076	6.8271	3.55407	1.1943	2.97586	0.00292166	0.0175544
EY04_09905	EY04_RS09750	-	2185250	2186206	+	LacI family transcriptional regulator	46.172	-0.989279	0.297198	-3.32869	0.000872548	0.00580748	23.241	-1.02301	0.48093	-2.12715	0.0334077	0.126135
EY04_09910	EY04_RS09755	-	2186264	2187817	+	sugar ABC transporter ATPase	27.256	-0.191743	0.380468	-0.503965	0.614286	0.773772	12.6383	-0.518394	0.602276	-0.860725	0.389389	0.632299
EY04_09915	EY04_RS09760	-	2187814	2188791	+	ABC transporter permease	6.70679	0.699707	0.762493	0.917656	0.358799	0.569948	2.51388	-0.0235013	1.18653	-0.0198067	0.984198	NA
EY04_09920	EY04_RS09765	-	2188795	2189814	+	LacI family transcriptional regulator	9.65427	1.5075	0.738243	2.042	0.0411511	0.13115	8.93496	2.53014	0.858336	2.94773	0.00320121	0.0189434
EY04_09925	EY04_RS09770	-	2189837	2190754	+	ribokinase	17.873	0.553045	0.482098	1.14717	0.251313	0.453031	6.52209	-0.429597	0.755297	-0.568779	0.569506	0.758898
EY04_09930	EY04_RS09775	-	2190751	2191155	+	ribose pyranase	4.52958	0.701798	0.972728	0.721474	0.470618	0.666133	2.38687	0.5461	1.33916	0.407793	0.683426	NA
EY04_09935	EY04_RS09780	-	2191196	2192224	+	hypothetical protein	36.2207	-0.678595	0.310619	-2.18466	0.028914	0.100569	15.6933	-1.46994	0.512815	-2.86641	0.0041515	0.0235634
EY04_09940	EY04_RS09785	-	2192259	2192471	-	hypothetical protein	14.4866	1.93114	0.718816	2.68656	0.00721914	0.0342715	2.34553	-0.622171	1.29871	-0.47907	0.631889	NA
EY04_09945	EY04_RS09790	-	2192635	2192940	+	hypothetical protein	22.4943	0.361802	0.424995	0.851308	0.394598	0.602994	11.5614	0.362423	0.599351	0.604693	0.545383	0.741639
EY04_09950	EY04_RS09795	-	2193103	2193414	+	hypothetical protein	40.0943	-0.366636	0.318136	-1.15245	0.249136	0.451623	18.2565	-0.876604	0.505326	-1.73473	0.0827886	0.23761
EY04_09955	EY04_RS09800	-	2193488	2193700	-	DNA-binding protein	1074.35	0.321004	0.229288	1.4	0.161512	0.338485	534.12	0.223995	0.260134	0.861076	0.389196	0.632272
EY04_09960	EY04_RS09805	-	2193994	2194293	-	hypothetical protein	12.3393	-1.75875	0.515868	-3.4093	0.000651299	0.00443901	7.94252	-0.708294	0.698177	-1.01449	0.310348	0.555397
EY04_09965	EY04_RS09810	-	2194678	2196600	+	threonyl-tRNA synthetase	354.056	-0.239401	0.228012	-1.04995	0.293743	0.502665	195.418	-0.042942	0.304708	-0.140929	0.887926	0.94636
EY04_09970	EY04_RS09815	-	2196618	2197151	+	translation initiation factor IF-3	1838.98	0.19928	0.166296	1.19834	0.230783	0.43007	868.733	-0.056285	0.256765	-0.219208	0.826488	0.914358
EY04_09975	EY04_RS09820	-	2197212	2197406	+	50S ribosomal protein L35	1238.92	0.0465182	0.218627	0.212775	0.831503	0.911576	524.563	-0.596329	0.281053	-2.12177	0.0338573	0.127275
EY04_09980	EY04_RS09825	rplT	2197437	2197793	+	50S ribosomal protein L20	837.845	-0.304232	0.240268	-1.26622	0.205436	0.395781	365.867	-0.926088	0.277829	-3.33331	0.000858199	0.00624514
EY04_09985	EY04_RS09830	-	2197903	2198919	+	phenylalanyl-tRNA synthetase	45.1468	-0.187468	0.322689	-0.580957	0.561269	0.736953	21.9634	-0.388614	0.466176	-0.833622	0.404494	0.645685
EY04_09990	EY04_RS09835	-	2198956	2201334	+	phenylalanyl-tRNA synthetase	217.118	0.476092	0.222679	2.13802	0.0325154	0.109306	108.061	0.384442	0.31325	1.22727	0.219721	0.452944
EY04_09995	EY04_RS09840	ihfA	2201338	2201640	+	integration host factor subunit alpha	505.673	0.208706	0.220315	0.94731	0.343481	0.554805	231.959	-0.128274	0.308688	-0.415546	0.677742	0.828288
EY04_10000	EY04_RS09845	-	2201621	2201977	+	MerR family transcriptional regulator	247.905	0.185882	0.308156	0.603206	0.546372	0.727358	116.829	-0.0845621	0.338367	-0.249912	0.802655	0.901418
EY04_10010	EY04_RS09855	-	2202233	2203345	-	integrase	9.17171	0.155083	0.624392	0.248375	0.803844	0.896205	4.92373	0.345605	0.888849	0.388824	0.697407	0.841341
EY04_10015	EY04_RS09860	-	2204173	2204361	-	hypothetical protein	1.102	-0.262704	1.53661	-0.170964	0.864252	NA	0.572949	-0.299573	2.52283	-0.118745	0.905478	NA
EY04_10020	EY04_RS09865	-	2204593	2205174	-	hypothetical protein	17.4898	-0.502942	0.451525	-1.11387	0.265334	0.470524	9.7637	-0.31487	0.639926	-0.492042	0.62269	0.796717
EY04_10025	EY04_RS09870	-	2205576	2206037	+	spermidine acetyltransferase	34.8302	-0.506923	0.360362	-1.4067	0.159515	0.335762	14.3331	-1.54158	0.544149	-2.83301	0.00461118	0.0256148
EY04_10030	EY04_RS09875	-	2206355	2208163	-	type I secretion target	4.94498	0.151983	0.978081	0.155389	0.876514	0.937946	2.33909	-0.268541	1.25555	-0.213884	0.830638	NA
EY04_10035	EY04_RS09880	-	2208585	2209853	-	3-oxoacyl-ACP synthase	15.4857	-2.48148	0.455698	-5.44545	5.16749e-08	7.79981e-07	8.39333	-2.18319	0.698572	-3.12521	0.00177676	0.0115449
EY04_10040	EY04_RS09885	-	2209968	2210474	+	HxlR family transcriptional regulator	1.24393	0.593465	1.43021	0.414948	0.67818	NA	0.419869	-0.0881982	2.71612	-0.0324722	0.974095	NA
EY04_10045	EY04_RS09890	-	2210522	2210935	-	3-demethylubiquinone-9 3-methyltransferase	7.59741	0.0114436	1.58469	0.00722132	0.994238	0.996495	3.35656	-0.542046	1.17317	-0.462034	0.644057	0.813665
EY04_10050	EY04_RS09895	-	2211153	2212616	-	heme transporter CcmD	3.63737	-0.305528	0.883	-0.346012	0.729334	0.852794	2.0533	-0.121991	1.27855	-0.0954137	0.923986	NA
EY04_10055	EY04_RS09900	-	2212768	2213349	-	hypothetical protein	12.1412	-3.02567	0.542064	-5.58175	2.38108e-08	3.74331e-07	5.65335	-5.82605	1.28829	-4.52232	6.12e-06	7.63e-05
EY04_10060	EY04_RS09905	-	2213402	2214046	-	hypothetical protein	6.3412	-1.76059	0.878621	-2.00381	0.0450901	0.141521	2.93227	-2.56751	1.2389	-2.07241	0.0382275	0.139014
EY04_10065	EY04_RS09910	-	2214081	2214269	-	hypothetical protein	2.17719	-1.64803	1.12756	-1.46159	0.143854	NA	1.01676	-1.91765	1.91159	-1.00317	0.315779	NA
EY04_10070	EY04_RS09915	-	2214545	2215141	-	TetR family transcriptional regulator	1.30664	2.14569	1.44023	1.48982	0.136272	NA	0.496889	1.85338	2.4947	0.742926	0.457526	NA
EY04_10075	EY04_RS09920	-	2215134	2215985	-	3-hydroxybutyryl-CoA dehydrogenase	4.39346	0.855963	0.947892	0.903018	0.366516	0.578463	5.60754	2.56904	1.04862	2.44992	0.0142886	0.0649318
EY04_10080	EY04_RS09925	-	2216157	2217170	+	AraC family transcriptional regulator	4.07641	0.204719	0.918597	0.222861	0.823644	0.907962	2.57094	0.773594	1.20063	0.644324	0.519365	NA
EY04_10085	EY04_RS09930	-	2217194	2217823	-	haloacid dehalogenase	6.90354	-0.736853	0.664013	-1.1097	0.26713	0.472224	4.4052	0.0203118	0.891133	0.0227932	0.981815	0.990297
EY04_10090	EY04_RS09935	-	2217973	2218587	-	hypothetical protein	0.907419	-0.0475467	1.57963	-0.0301	0.975987	NA	0.582162	0.425854	2.2912	0.185865	0.852551	NA
EY04_10095	EY04_RS09940	-	2218889	2220661	-	acyl-CoA dehydrogenase	14.362	0.162743	0.525466	0.309712	0.75678	0.871597	5.86209	-0.508821	0.799917	-0.636092	0.524716	0.726842
EY04_10100	EY04_RS09945	-	2220785	2222407	-	acyl-CoA synthetase	9.98941	0.376382	0.65953	0.570683	0.568215	0.742392	3.89268	-0.490939	0.978782	-0.501582	0.615962	0.792108
EY04_10105	EY04_RS09950	-	2222590	2224479	+	histidine kinase	8.56427	0.183752	0.620227	0.296266	0.767027	0.875988	6.28981	0.968372	0.826225	1.17204	0.24118	0.476718
EY04_10110	EY04_RS09955	-	2224476	2225111	+	LuxR family transcriptional regulator	2.74662	0.533922	1.18606	0.450163	0.652593	0.800333	2.21608	1.55207	1.44769	1.0721	0.283674	NA
EY04_10115	EY04_RS09960	-	2225253	2225969	+	hypothetical protein	3.12533	-0.893063	0.942389	-0.947659	0.343303	0.554803	3.52063	1.09067	1.18405	0.921142	0.356977	0.601194
EY04_10120	EY04_RS09965	-	2226127	2227479	-	transposase	7.73414	1.10386	0.745943	1.47982	0.138921	0.305748	3.48656	0.92266	1.05823	0.87189	0.383269	0.625207
EY04_10125	EY04_RS09970	-	2228142	2228543	-	CopG family transcriptional regulator	0.912356	-0.893844	1.61002	-0.555176	0.578774	NA	0.34777	-1.62546	2.9266	-0.555411	0.578613	NA
EY04_10130	EY04_RS09975	-	2228783	2229064	-	hypothetical protein	0.52137	0.85597	1.69612	0.504663	0.613795	NA	0.156179	0.289494	3.87327	0.0747417	0.94042	NA
EY04_10135	EY04_RS09980	-	2229486	2229842	-	hypothetical protein	1.73406	0.999377	1.37473	0.726964	0.467248	NA	1.05092	1.33363	1.92638	0.692301	0.488748	NA
EY04_10145	EY04_RS09985	-	2230156	2230437	-	hypothetical protein	1.38294	-2.46134	1.52501	-1.61398	0.106531	NA	0.854049	-1.4707	2.02453	-0.72644	0.467569	NA
EY04_10155	EY04_RS09990	-	2231782	2232894	-	hypothetical protein	68.0882	-1.20366	0.346393	-3.47484	0.000511151	0.00360596	29.2389	-2.49617	0.472709	-5.28056	1.29e-07	2.2e-06
EY04_10160	EY04_RS09995	-	2233209	2233736	-	hypothetical protein	36.1845	-0.393605	0.43603	-0.902701	0.366685	0.578463	12.3276	-2.78367	0.636952	-4.3703	1.24e-05	0.000146041
EY04_10165	EY04_RS10000	-	2233888	2234526	-	hypothetical protein	51.9574	0.205184	0.40595	0.505441	0.613249	0.773202	14.6524	-2.79497	0.614323	-4.54967	5.37e-06	6.79e-05
EY04_10170	EY04_RS10005	-	2234749	2237364	-	hypothetical protein	349.431	-0.143278	0.276667	-0.517872	0.604548	0.766976	135.963	-1.20193	0.338474	-3.55102	0.000383743	0.0031549
EY04_10175	EY04_RS10010	-	2237697	2238245	-	hypothetical protein	6.11878	-1.13206	0.67597	-1.67472	0.0939897	0.236335	3.23866	-1.06673	1.00684	-1.05948	0.28938	0.536885
EY04_10180	EY04_RS10015	-	2238654	2239307	+	peroxidase	97.7696	-0.530858	0.265109	-2.00242	0.0452399	0.141823	38.0651	-1.81333	0.443831	-4.08564	4.4e-05	0.000461845
EY04_10185	EY04_RS10020	-	2239331	2239618	+	hypothetical protein	11.7228	-0.438016	0.51406	-0.852071	0.394174	0.602884	6.02304	-0.481418	0.76381	-0.630286	0.528508	0.729199
EY04_10190	EY04_RS10025	-	2239787	2240338	+	acetyltransferase	17.1519	-0.162945	0.46429	-0.350956	0.725621	0.850142	9.00918	-0.186619	0.653787	-0.285443	0.775305	0.887357
EY04_10195	EY04_RS10030	-	2240462	2241130	+	ABC transporter ATP-binding protein	22.009	0.187188	0.423548	0.441951	0.658524	0.803832	9.54103	-0.257443	0.680586	-0.378267	0.705232	0.845807
EY04_10200	EY04_RS10035	-	2241132	2243612	+	ABC transporter permease	11.9587	-0.0378945	0.61952	-0.0611675	0.951226	0.976476	4.75523	-0.828502	0.914801	-0.905664	0.365114	0.608476
EY04_10205	EY04_RS10040	-	2243602	2244690	+	iron ABC transporter permease	8.53274	-0.314175	0.601239	-0.522546	0.60129	0.764491	3.45934	-1.03908	0.992122	-1.04733	0.294947	0.542526
EY04_10215	EY04_RS10045	-	2245154	2246323	+	RND transporter	0.284531	-0.0167512	2.03672	-0.0082246	0.993438	NA	0.238006	0.309658	3.324	0.0931583	0.925778	NA
EY04_10220	EY04_RS10050	-	2246320	2249502	+	RND transporter	19.3512	0.134585	0.435812	0.308813	0.757463	0.871642	12.895	0.754043	0.582015	1.29557	0.195122	0.422863
EY04_10225	EY04_RS10055	-	2249495	2250877	+	RND transporter	14.7108	-0.292373	0.47441	-0.616287	0.537705	0.720294	7.42125	-0.252047	0.710129	-0.354931	0.722641	0.85667
EY04_10230	EY04_RS10060	-	2250996	2251583	+	hypothetical protein	224.931	-2.69468	0.226727	-11.8851	1.41425e-32	1.05531e-30	109.718	-3.39468	0.368806	-9.20452	3.43e-20	1.66e-18
EY04_10235	EY04_RS10065	-	2251983	2252273	-	addiction module antitoxin	3.52228	0.736585	1.05079	0.700984	0.483313	0.676868	1.98652	1.00073	1.39018	0.719859	0.471612	NA
EY04_10240	EY04_RS10070	-	2252275	2252568	-	addiction module antitoxin RelB	4.8186	-1.19738	0.794378	-1.50732	0.131728	0.295467	3.1608	-0.283461	1.04196	-0.272046	0.785587	0.893665
EY04_10245	EY04_RS10075	-	2252803	2254197	-	hypothetical protein	4.88424	1.93464	1.11836	1.7299	0.0836485	0.218741	2.02455	1.56824	1.44065	1.08857	0.276346	NA
EY04_10250	EY04_RS10080	-	2254489	2255583	+	histidine kinase	22.449	1.91184	0.557017	3.43228	0.000598536	0.00413974	8.61039	1.36282	0.769975	1.76995	0.0767356	0.226423
EY04_10255	EY04_RS10085	-	2255677	2256921	+	glutamate carboxypeptidase	28.9427	0.171424	0.381026	0.449902	0.652781	0.800378	10.6095	-0.872826	0.60902	-1.43316	0.151811	0.359053
EY04_10260	EY04_RS10090	-	2257168	2257566	+	alkylhydroperoxidase	8.07385	-0.855692	0.61321	-1.39543	0.162886	0.340691	4.23207	-0.655171	0.903538	-0.725118	0.46838	0.695088
EY04_10265	EY04_RS10095	-	2257632	2258666	-	arginine N-succinyltransferase	20.3251	-0.559178	0.414501	-1.34904	0.177324	0.361123	7.97944	-1.77773	0.706186	-2.51737	0.0118234	0.0551248
EY04_10270	EY04_RS10100	-	2258725	2259741	-	arginine N-succinyltransferase	20.7927	-0.16122	0.421424	-0.38256	0.702046	0.835116	7.11711	-2.10621	0.746056	-2.82313	0.00475579	0.026166
EY04_10275	EY04_RS10105	-	2259934	2261277	-	porin	26.4525	-0.934968	0.390378	-2.39503	0.016619	0.0665013	11.4412	-1.92586	0.605813	-3.17897	0.00147799	0.00985633
EY04_10280	EY04_RS10110	-	2261471	2262223	-	N-formylglutamate amidohydrolase	2.64247	1.98028	1.31119	1.51029	0.130971	0.294517	1.29482	1.84323	1.72929	1.06589	0.286475	NA
EY04_10285	EY04_RS10115	-	2262207	2263553	-	glutamine synthetase	10.4737	0.552352	0.663381	0.832632	0.405052	0.612609	3.7396	-0.389522	0.982567	-0.396433	0.691785	0.837373
EY04_10290	EY04_RS10120	-	2263550	2264194	-	isochorismatase	4.555	-0.523533	0.882786	-0.593046	0.55315	0.732282	2.09005	-0.802627	1.31276	-0.611405	0.540931	NA
EY04_10295	EY04_RS10125	-	2264197	2265051	-	RpiR family transcriptional regulator	4.48803	0.886198	0.94911	0.933715	0.350451	0.561442	1.76652	0.325249	1.40799	0.231003	0.817313	NA
EY04_10300	EY04_RS10130	-	2265221	2266087	-	LysR family transcriptional regulator	1.41011	0.381347	1.46178	0.260879	0.794186	NA	0.763594	0.583676	2.12406	0.274793	0.783475	NA
EY04_10305	EY04_RS10135	-	2266182	2266745	+	hypothetical protein	1.21767	0.565045	1.43565	0.393582	0.69389	NA	0.500334	0.237573	2.38829	0.0994742	0.920762	NA
EY04_10310	EY04_RS10140	-	2266840	2267403	+	phosphoglycerate mutase	4.10402	0.23636	0.888797	0.265932	0.790291	0.887633	2.44922	0.673068	1.21313	0.554819	0.579019	NA
EY04_10315	EY04_RS10145	-	2267583	2268347	+	precorrin 6A synthase	6.17957	-0.0517247	0.715314	-0.0723105	0.942355	0.972243	4.06787	0.623443	0.966424	0.645102	0.518861	0.723122
EY04_10320	EY04_RS10150	-	2268687	2269466	+	ABC transporter substrate-binding protein	22.3423	-1.26444	0.41266	-3.06413	0.00218301	0.0128222	14.5622	-0.344491	0.548733	-0.627795	0.530138	0.730046
EY04_10325	EY04_RS10155	-	2269765	2270877	+	peptidase M14	9.27129	-0.051561	0.699532	-0.0737077	0.941243	0.972227	7.4901	1.03652	0.820792	1.26283	0.206652	0.437636
EY04_10330	EY04_RS10160	-	2270997	2271713	+	phospholipase	1.70314	1.20775	1.36546	0.884498	0.376428	NA	1.55573	2.27266	1.73429	1.31043	0.19005	NA
EY04_10335	EY04_RS10165	-	2271761	2272336	-	hypothetical protein	2.66376	-1.5877	1.05647	-1.50284	0.13288	0.296671	1.81393	-0.414063	1.3114	-0.31574	0.7522	NA
EY04_10340	EY04_RS10170	-	2272477	2273382	-	permease	2.51813	0.819059	1.19726	0.684111	0.493905	0.686907	1.98444	1.73661	1.49509	1.16155	0.245419	NA
EY04_10345	EY04_RS10175	-	2273443	2274219	-	transcriptional regulator	4.45341	0.233785	0.860548	0.27167	0.785876	0.884736	2.59559	0.462027	1.2087	0.382251	0.702275	NA
EY04_10350	EY04_RS10180	-	2274476	2275795	+	divalent metal cation transporter MntH	7.98823	-0.178123	0.651803	-0.273278	0.78464	0.88424	4.91129	0.377307	0.8786	0.429441	0.667602	0.824803
EY04_10355	EY04_RS10185	-	2275853	2276254	-	hypothetical protein	2.41287	3.04401	1.32992	2.28886	0.0220877	0.0821748	0.750514	2.23863	2.0563	1.08867	0.2763	NA
EY04_10360	EY04_RS10190	glcF	2276267	2277517	-	glycolate oxidase iron-sulfur subunit	4.36136	1.56435	1.16788	1.33947	0.180418	0.365364	1.64009	0.80637	1.54719	0.521183	0.602239	NA
EY04_10365	EY04_RS10195	glcE	2277533	2278597	-	glycolate oxidase	4.04029	1.56391	1.13879	1.37331	0.169655	0.350148	1.55329	1.08582	1.61023	0.674324	0.500105	NA
EY04_10370	EY04_RS10200	-	2278597	2280096	-	glycolate oxidase subunit GlcD	6.68112	2.44793	1.12153	2.18267	0.0290598	0.100957	2.0888	1.5941	1.42901	1.11553	0.264624	NA
EY04_10375	EY04_RS10205	-	2280328	2281092	+	transcriptional regulator	11.5911	-0.523918	0.56276	-0.930979	0.351864	0.562994	6.5424	-0.290659	0.755244	-0.384854	0.700346	0.843705
EY04_10380	EY04_RS10210	-	2281196	2281366	+	metallothionein	8.26309	0.812731	0.696871	1.16626	0.24351	0.443797	2.83443	-0.182078	1.11478	-0.163332	0.870257	NA
EY04_10385	EY04_RS10215	-	2281537	2281764	-	hypothetical protein	14.4464	-1.45033	0.465696	-3.11434	0.0018436	0.0109993	8.10269	-1.0661	0.736915	-1.44671	0.147978	0.352789
EY04_10390	EY04_RS10220	-	2281977	2282756	+	AraC family transcriptional regulator	4.7906	2.01376	1.14453	1.75946	0.0784994	0.208665	3.11555	2.49311	1.35842	1.83531	0.0664598	0.203924
EY04_10400	EY04_RS10225	-	2283989	2284945	+	oxidoreductase	1.1057	1.91837	1.44968	1.32331	0.185731	NA	0.416423	1.6131	2.87767	0.560559	0.575098	NA
EY04_10405	EY04_RS10230	-	2285196	2286239	-	hypothetical protein	20.5408	-1.95499	0.463749	-4.21563	2.49078e-05	0.000245738	9.34728	-3.10099	0.777125	-3.99034	6.6e-05	0.000648952
EY04_10410	EY04_RS10235	-	2286294	2287268	-	ion channel protein Tsx	14.2501	-1.77676	0.54728	-3.24652	0.00116824	0.00741078	6.15482	-3.32902	0.9091	-3.66189	0.000250363	0.00218333
EY04_10415	EY04_RS10240	-	2287807	2298348	+	transporter	28.7717	-0.500961	0.347617	-1.44113	0.149548	0.321474	13.2504	-0.957709	0.547116	-1.75047	0.0800374	0.232992
EY04_10420	EY04_RS10245	-	2298554	2299588	+	selenide, water dikinase""	44.5146	-0.144538	0.314139	-0.460109	0.645438	0.795146	22.9833	-0.117063	0.447413	-0.261643	0.793597	0.897798
EY04_10425	EY04_RS10250	-	2299588	2300691	+	tRNA 2-selenouridine synthase	23.4489	0.365784	0.420308	0.870277	0.384149	0.594225	14.1489	0.76422	0.565371	1.35171	0.176467	0.397396
EY04_10430	EY04_RS10255	-	2300819	2301874	-	membrane protein	7.27777	-0.063536	0.6565	-0.0967799	0.922901	0.962064	4.74031	0.553513	0.892202	0.62039	0.535001	0.734008
EY04_10435	EY04_RS10260	-	2302057	2302833	-	IclR family transcriptional regulator	2.70171	-0.201113	1.05938	-0.189841	0.849434	0.923082	2.16932	0.90807	1.30796	0.694264	0.487516	NA
EY04_10440	EY04_RS10265	-	2303000	2303761	+	ABC transporter substrate-binding protein	4.91617	0.0301947	0.802262	0.037637	0.969977	0.985226	3.36298	0.696294	1.06777	0.6521	0.514336	0.720104
EY04_10445	EY04_RS10270	-	2303822	2304478	+	amino acid ABC transporter permease	0.780449	1.40356	1.56467	0.897034	0.369701	NA	0.45428	1.73722	2.79037	0.622577	0.533562	NA
EY04_10450	EY04_RS10275	glnQ	2304475	2305221	+	glutamine ABC transporter ATP-binding protein	0.753392	1.40694	1.65859	0.848278	0.396283	NA	0.394186	1.32272	2.55692	0.517309	0.60494	NA
EY04_10455	EY04_RS10280	-	2305218	2306507	+	FAD-dependent oxidoreductase	1.4197	2.31173	1.42074	1.62713	0.10371	NA	0.85797	2.53817	1.95416	1.29885	0.193994	NA
EY04_10460	EY04_RS10285	-	2306518	2307192	-	GTP-binding protein	1.68847	0.821865	1.47652	0.556623	0.577785	NA	2.17871	2.66067	1.59143	1.67187	0.0945499	NA
EY04_10465	EY04_RS10290	-	2307526	2308230	+	glutathione S-transferase	10.8982	0.215186	0.594325	0.362068	0.717301	0.846195	8.05668	1.06699	0.753873	1.41534	0.156967	0.367431
[truncated: 4,187 more rows]

## Sheet: PA23_RH_operon_prediction
Pseudomonas chlororaphis PA23 genes predicted to be in the same transcriptional unit
Start	Stop	Strand	Number of Genes	Locus tags of genes predicted to be transcribed together
5759	9494	-	2	EY04_RS00035	EY04_RS00040
9598	11114	-	2	EY04_RS00045	EY04_RS00050
13464	19101	-	4	EY04_RS00060	EY04_RS00065	EY04_RS00070	EY04_RS00075
21587	24237	+	2	EY04_RS00090	EY04_RS00095
40773	44318	+	2	EY04_RS00110	EY04_RS00115
46309	50017	+	4	EY04_RS00125	EY04_RS00130	EY04_RS00135	EY04_RS00140
52297	56391	+	3	EY04_RS00150	EY04_RS00155	EY04_RS00160
56354	59247	-	2	EY04_RS00165	EY04_RS00170
59488	64219	+	4	EY04_RS00175	EY04_RS00180	EY04_RS00185	EY04_RS00190
64280	65232	-	2	EY04_RS00195	EY04_RS00200
68320	79737	+	5	EY04_RS00215	EY04_RS00220	EY04_RS00225	EY04_RS00230	EY04_RS00235
79703	81848	-	2	EY04_RS00240	EY04_RS00245
82974	83490	+	2	EY04_RS00260	EY04_RS00265
83623	88676	+	5	EY04_RS00270	EY04_RS00275	EY04_RS00280	EY04_RS00285	EY04_RS00290
91913	98229	+	4	EY04_RS00305	EY04_RS00310	EY04_RS00315	EY04_RS00320
98463	102469	+	5	EY04_RS00325	EY04_RS00330	EY04_RS00335	EY04_RS00340	EY04_RS00345
103169	104480	-	2	EY04_RS00355	EY04_RS00360
106363	107316	+	2	EY04_RS00380	EY04_RS00385
107418	109316	+	4	EY04_RS00390	EY04_RS00395	EY04_RS00400	EY04_RS00405
120583	123280	+	3	EY04_RS00450	EY04_RS00455	EY04_RS00460
127260	131304	-	3	EY04_RS00485	EY04_RS00490	EY04_RS00495
149969	152738	-	2	EY04_RS00550	EY04_RS00555
153704	156062	-	3	EY04_RS00565	EY04_RS00570	EY04_RS00575
157417	159430	+	3	EY04_RS00585	EY04_RS00590	EY04_RS00595
159783	161353	+	2	EY04_RS00600	EY04_RS00605
163076	166038	+	4	EY04_RS00615	EY04_RS00620	EY04_RS00625	EY04_RS00630
167595	172818	+	3	EY04_RS00640	EY04_RS00645	EY04_RS00650
173768	176361	-	3	EY04_RS00660	EY04_RS00665	EY04_RS00670
176488	180314	-	3	EY04_RS00675	EY04_RS00680	EY04_RS00685
181006	183285	-	3	EY04_RS00690	EY04_RS00695	EY04_RS00700
190978	191591	+	2	EY04_RS00740	EY04_RS00745
193327	193997	-	2	EY04_RS00755	EY04_RS00760
195203	197906	-	3	EY04_RS00770	EY04_RS00775	EY04_RS00780
205315	206699	-	2	EY04_RS00810	EY04_RS00815
213981	216350	+	2	EY04_RS00850	EY04_RS00855
221277	225443	-	3	EY04_RS00880	EY04_RS00885	EY04_RS00890
226894	228299	+	2	EY04_RS00905	EY04_RS00910
228453	232168	-	3	EY04_RS00915	EY04_RS00920	EY04_RS00925
232298	233992	-	2	EY04_RS00930	EY04_RS00935
237449	239438	+	2	EY04_RS00945	EY04_RS00950
242816	243934	+	2	EY04_RS00965	EY04_RS00970
246358	251383	+	5	EY04_RS00985	EY04_RS00990	EY04_RS00995	EY04_RS01000	EY04_RS01005
253341	255871	-	3	EY04_RS01020	EY04_RS01025	EY04_RS01030
271095	273428	-	3	EY04_RS01075	EY04_01095	EY04_RS01085
274965	279264	-	5	EY04_RS01095	EY04_RS01100	EY04_RS01105	EY04_RS01110	EY04_RS01115
283966	287527	-	3	EY04_RS01145	EY04_RS01150	EY04_RS01155
290321	291816	+	3	EY04_RS01170	EY04_RS01175	EY04_RS01180
292747	294336	+	2	EY04_RS01190	EY04_RS01195
295331	297959	-	2	EY04_RS01205	EY04_RS01210
299777	300985	+	3	EY04_RS01220	EY04_RS01225	EY04_RS01230
303013	305531	-	2	EY04_RS01245	EY04_RS01250
307480	308626	-	2	EY04_RS01265	EY04_RS01270
319691	321307	+	2	EY04_RS01305	EY04_RS01310
321447	322048	-	2	EY04_RS01315	EY04_RS01320
324315	325175	+	2	EY04_RS01330	EY04_RS01335
326690	328021	+	2	EY04_RS01345	EY04_RS01350
330305	333734	+	3	EY04_RS01360	EY04_RS01365	EY04_RS01370
338030	341475	+	3	EY04_RS01390	EY04_RS01395	EY04_RS01400
341731	343136	+	2	EY04_RS01405	EY04_RS01410
343414	347770	+	2	EY04_RS01415	EY04_RS01420
349087	350776	+	2	EY04_RS01430	EY04_RS01435
352980	359033	-	9	EY04_RS01445	EY04_RS01450	EY04_RS01455	EY04_RS01460	EY04_RS01465	EY04_RS01470	EY04_RS01475	EY04_RS01480	EY04_RS01485
359674	360934	+	2	EY04_RS01495	EY04_RS01500
361010	363370	-	2	EY04_RS01505	EY04_RS01510
363477	366110	-	2	EY04_RS01515	EY04_RS01520
366826	368754	-	2	EY04_RS01530	EY04_RS01535
368966	371429	-	2	EY04_RS01540	EY04_RS01545
374000	375042	+	2	EY04_RS01555	EY04_RS01560
379275	384640	+	6	EY04_RS01575	EY04_RS01580	EY04_RS01585	EY04_RS01590	EY04_RS01595	EY04_RS01600
384788	387488	+	2	EY04_RS01605	EY04_RS01610
398349	413205	-	16	EY04_RS01645	EY04_RS01650	EY04_RS01655	EY04_RS01660	EY04_RS01665	EY04_RS01670	EY04_RS01675	EY04_RS01680	EY04_RS01685	EY04_RS01690	EY04_RS01695	EY04_RS01700	EY04_RS01705	EY04_RS01710	EY04_RS01715	EY04_RS01720
413319	417558	-	6	EY04_RS01725	EY04_RS01730	EY04_RS01735	EY04_RS01740	EY04_RS01745	EY04_RS01750
419461	420155	+	2	EY04_RS01765	EY04_RS01770
421671	426799	-	2	EY04_RS01780	EY04_RS01785
428928	429457	+	2	EY04_RS01795	EY04_RS01800
442751	447357	-	2	EY04_RS01835	EY04_RS01840
450819	457779	+	7	EY04_RS01850	EY04_RS01855	EY04_RS01860	EY04_RS01865	EY04_RS01870	EY04_RS01875	EY04_RS01880
458058	466237	+	7	EY04_RS01885	EY04_RS01890	EY04_RS01895	EY04_RS01900	EY04_RS01905	EY04_RS01910	EY04_RS01915
466936	469932	+	2	EY04_RS01925	EY04_RS01930
470120	471428	+	2	EY04_RS01935	EY04_RS01940
473010	476007	-	3	EY04_RS01950	EY04_RS01955	EY04_RS01960
476554	478739	+	2	EY04_RS01970	EY04_RS01975
485000	486975	+	3	EY04_RS02000	EY04_RS02005	EY04_RS02010
487092	493420	+	5	EY04_RS02015	EY04_RS02020	EY04_RS02025	EY04_RS02030	EY04_RS02035
497503	499195	-	2	EY04_RS02055	EY04_RS02060
500944	502815	+	2	EY04_RS02070	EY04_RS02075
502867	504727	-	3	EY04_RS02080	EY04_RS02085	EY04_RS02090
508550	514177	+	5	EY04_RS02115	EY04_RS02120	EY04_RS02125	EY04_RS02130	EY04_RS02135
514271	517980	+	4	EY04_RS02140	EY04_RS02145	EY04_RS02150	EY04_RS02155
518296	520830	+	2	EY04_RS02160	EY04_RS02165
522967	525557	-	2	EY04_RS02175	EY04_RS02180
526327	529697	+	2	EY04_RS02195	EY04_RS02200
529978	532066	+	4	EY04_RS02205	EY04_RS02210	EY04_RS02215	EY04_RS02220
536896	543650	+	3	EY04_RS02240	EY04_RS02245	EY04_RS02250
546039	548096	-	2	EY04_RS02275	EY04_RS02280
553912	557712	+	4	EY04_RS02305	EY04_RS02310	EY04_RS02315	EY04_RS02320
562063	563286	-	2	EY04_RS02340	EY04_RS02345
563340	564511	-	2	EY04_RS02350	EY04_RS02355
569949	570902	+	2	EY04_RS02380	EY04_RS02385
577184	578466	+	2	EY04_RS02420	EY04_RS02425
581883	583570	-	4	EY04_RS02440	EY04_RS02445	EY04_RS02450	EY04_RS02455
583701	585269	-	2	EY04_RS02460	EY04_RS02465
585383	588821	-	3	EY04_RS02470	EY04_RS02475	EY04_RS02480
590673	593436	-	3	EY04_RS02490	EY04_RS02495	EY04_RS02500
597367	599992	-	2	EY04_RS02515	EY04_RS02520
601092	601756	-	2	EY04_RS02535	EY04_RS02540
601973	603780	-	2	EY04_RS02545	EY04_RS02550
605143	609593	+	4	EY04_RS02560	EY04_RS02565	EY04_RS02570	EY04_RS02575
611528	615706	-	2	EY04_RS02590	EY04_RS02595
615877	618896	-	3	EY04_RS02600	EY04_RS02605	EY04_RS02610
619093	621240	-	2	EY04_RS02615	EY04_RS02620
621529	623843	-	3	EY04_RS02625	EY04_RS02630	EY04_RS02635
625929	629610	-	2	EY04_RS02645	EY04_RS02650
629903	631510	+	2	EY04_RS02655	EY04_RS02660
641433	645481	+	4	EY04_RS02690	EY04_RS02695	EY04_RS02700	EY04_RS02705
648297	651508	-	2	EY04_RS02720	EY04_RS02725
653069	658445	-	6	EY04_RS02740	EY04_RS02745	EY04_RS02750	EY04_RS02755	EY04_02790	EY04_RS02765
658768	659878	+	3	EY04_RS02770	EY04_RS02775	EY04_RS02780
664276	666485	-	2	EY04_RS02800	EY04_RS02805
669343	672137	-	2	EY04_RS02820	EY04_RS02825
674661	676000	-	2	EY04_RS02850	EY04_RS02855
692451	695330	-	4	EY04_RS02925	EY04_RS02930	EY04_RS02935	EY04_RS02940
696858	700471	-	3	EY04_RS02945	EY04_RS02950	EY04_RS02955
701023	703762	-	3	EY04_RS02960	EY04_RS02965	EY04_RS02970
713882	723095	+	3	EY04_RS03015	EY04_RS03020	EY04_RS03025
723125	727528	-	4	EY04_RS03030	EY04_RS03035	EY04_RS03040	EY04_RS03045
727850	730201	+	3	EY04_RS03050	EY04_RS03055	EY04_RS03060
733142	735567	+	2	EY04_RS03075	EY04_RS03080
739286	743662	-	4	EY04_RS03105	EY04_RS03110	EY04_RS03115	EY04_RS03120
756469	760156	+	3	EY04_RS03180	EY04_RS03185	EY04_RS03190
766370	767933	+	2	EY04_RS03220	EY04_RS03225
770327	772514	-	3	EY04_RS03240	EY04_RS03245	EY04_RS03250
777646	779606	+	2	EY04_RS03285	EY04_RS03290
785108	785772	-	2	EY04_RS03315	EY04_RS03320
801233	806986	-	4	EY04_RS03360	EY04_RS03365	EY04_RS03370	EY04_RS03375
810527	812685	+	3	EY04_RS03395	EY04_RS03400	EY04_RS03405
818701	820642	+	2	EY04_RS03435	EY04_RS03440
822142	826269	+	3	EY04_RS03450	EY04_RS03455	EY04_RS03460
827528	831646	+	3	EY04_RS03475	EY04_RS03480	EY04_RS03485
833257	837802	+	3	EY04_RS03510	EY04_RS03515	EY04_RS03520
837962	839278	+	2	EY04_RS03525	EY04_RS03530
847441	848834	+	2	EY04_RS03570	EY04_RS03575
851072	852858	-	2	EY04_RS03585	EY04_RS03590
853155	858711	+	3	EY04_RS03595	EY04_RS03600	EY04_RS03605
867403	868869	+	2	EY04_RS03630	EY04_RS03635
872360	872898	-	2	EY04_RS03655	EY04_RS03660
874525	876862	-	3	EY04_RS03670	EY04_RS03675	EY04_RS03680
879837	885404	-	5	EY04_RS03695	EY04_RS03700	EY04_RS03705	EY04_RS03710	EY04_RS03715
893320	897777	+	4	EY04_RS03750	EY04_RS03755	EY04_RS03760	EY04_RS03765
898001	899843	-	2	EY04_RS03770	EY04_RS03775
902604	905534	+	2	EY04_RS03790	EY04_RS03795
906868	908731	-	3	EY04_RS03805	EY04_RS03810	EY04_RS03815
908865	912076	-	3	EY04_RS03820	EY04_RS03825	EY04_RS03830
913514	923465	+	7	EY04_RS03840	EY04_RS03845	EY04_RS03850	EY04_RS03855	EY04_RS03860	EY04_RS03865	EY04_RS03870
925667	929447	+	5	EY04_RS03885	EY04_RS03890	EY04_RS03895	EY04_RS03900	EY04_RS03905
929478	932982	-	5	EY04_RS03910	EY04_RS03915	EY04_RS03920	EY04_RS03925	EY04_RS03930
933165	936501	-	5	EY04_RS03935	EY04_RS03940	EY04_RS03945	EY04_RS03950	EY04_RS03955
936777	939816	+	5	EY04_RS03960	EY04_RS03965	EY04_RS03970	EY04_RS03975	EY04_RS03980
939932	941471	+	2	EY04_RS03985	EY04_RS03990
942358	944741	+	2	EY04_RS04000	EY04_RS04005
947071	949899	+	2	EY04_RS04020	EY04_RS04025
950063	953068	-	2	EY04_RS04030	EY04_RS04035
955960	957955	-	2	EY04_RS04060	EY04_RS04065
959392	961723	-	5	EY04_RS04075	EY04_RS04080	EY04_RS04085	EY04_RS04090	EY04_RS04095
963668	964802	-	2	EY04_RS04110	EY04_RS04115
966401	967463	+	2	EY04_RS04130	EY04_RS04135
967618	969302	+	2	EY04_RS04140	EY04_RS04145
971478	974662	+	2	EY04_RS04160	EY04_RS04165
978463	981729	+	3	EY04_RS04180	EY04_RS04185	EY04_RS04190
986789	989982	+	3	EY04_RS04220	EY04_RS04225	EY04_RS04230
991806	994547	-	2	EY04_RS04250	EY04_RS04255
999060	1000510	-	2	EY04_RS04275	EY04_RS04280
1000731	1002931	+	3	EY04_RS04285	EY04_RS04290	EY04_RS04295
1009336	1014174	+	4	EY04_RS04325	EY04_RS04330	EY04_RS04335	EY04_RS04340
1018166	1019490	-	2	EY04_RS04360	EY04_RS04365
1022339	1024555	-	4	EY04_RS04385	EY04_RS04390	EY04_RS04395	EY04_RS04400
1026890	1030313	-	3	EY04_RS04410	EY04_RS04415	EY04_RS04420
1030551	1040600	-	7	EY04_RS04425	EY04_RS04430	EY04_RS04435	EY04_RS04440	EY04_RS04445	EY04_RS04450	EY04_RS04455
1047103	1048269	+	3	EY04_RS04480	EY04_RS04485	EY04_RS04490
1056392	1059456	+	3	EY04_RS04530	EY04_RS04535	EY04_RS04540
1059516	1060300	-	2	EY04_RS04545	EY04_RS04550
1060465	1063369	+	4	EY04_RS04555	EY04_RS04560	EY04_RS04565	EY04_RS04570
1065961	1067318	-	2	EY04_RS04585	EY04_RS04590
1072307	1074764	-	3	EY04_RS04610	EY04_RS04615	EY04_RS04620
1075076	1077248	+	2	EY04_RS04625	EY04_RS04630
1077417	1080076	+	2	EY04_RS04635	EY04_RS04640
1080290	1081874	+	2	EY04_RS04650	EY04_RS04655
1085420	1089633	+	2	EY04_RS04675	EY04_RS04680
1089810	1097009	-	5	EY04_RS04685	EY04_RS04690	EY04_RS04695	EY04_RS04700	EY04_RS04705
1097305	1098405	-	2	EY04_RS04710	EY04_RS04715
1098553	1099952	+	3	EY04_RS04720	EY04_RS04725	EY04_RS04730
1103614	1105677	-	2	EY04_RS04750	EY04_RS04755
1107501	1109445	+	4	EY04_RS04765	EY04_RS04770	EY04_RS04775	EY04_RS04780
1113984	1116760	+	2	EY04_RS04805	EY04_RS04810
1123426	1125574	-	2	EY04_RS04835	EY04_RS04840
1125724	1128036	+	2	EY04_RS04845	EY04_RS04850
1134653	1137456	-	3	EY04_RS04885	EY04_RS04890	EY04_RS04895
1137659	1140388	-	2	EY04_RS04900	EY04_RS04905
1142556	1151055	+	7	EY04_RS04920	EY04_RS04925	EY04_RS04930	EY04_RS04935	EY04_RS04940	EY04_RS04945	EY04_RS04950
1154825	1156681	+	2	EY04_RS04970	EY04_RS04975
1156835	1158075	+	2	EY04_RS04980	EY04_RS04985
1158185	1159440	-	2	EY04_RS04990	EY04_RS04995
1163232	1164652	+	2	EY04_RS05010	EY04_RS05015
1164837	1167575	+	4	EY04_RS05020	EY04_RS05025	EY04_RS05030	EY04_RS05035
1169899	1174071	+	2	EY04_RS05055	EY04_RS05060
1174187	1175302	-	2	EY04_RS05065	EY04_RS05070
1178869	1180829	-	2	EY04_RS05090	EY04_RS05095
1184836	1186442	-	2	EY04_RS05110	EY04_RS05115
1186519	1187950	-	2	EY04_RS05120	EY04_RS05125
1189933	1194704	-	3	EY04_RS05135	EY04_RS05140	EY04_RS05145
1197132	1205062	+	7	EY04_RS05160	EY04_RS05165	EY04_RS05170	EY04_RS05175	EY04_RS05180	EY04_RS05185	EY04_RS05190
1205108	1206670	+	2	EY04_RS05195	EY04_RS05200
1206780	1209770	+	4	EY04_RS05205	EY04_RS05210	EY04_RS05215	EY04_RS05220
1216175	1218657	+	2	EY04_RS05240	EY04_RS05245
1220277	1221259	+	2	EY04_RS05255	EY04_RS05260
1222432	1227473	+	6	EY04_RS05270	EY04_RS05275	EY04_RS05280	EY04_RS05285	EY04_RS05290	EY04_RS05295
1229931	1231361	+	2	rsmZ	EY04_RS05310
1238941	1245999	+	10	EY04_RS05350	EY04_RS05355	EY04_RS05360	EY04_RS05365	EY04_RS05370	EY04_RS05375	EY04_RS05380	EY04_RS05385	EY04_RS05390	EY04_RS05395
1246836	1250714	+	4	EY04_RS05410	EY04_RS05415	EY04_RS05420	EY04_RS05425
1250895	1253861	+	5	EY04_RS05430	EY04_RS05435	EY04_RS05440	EY04_RS05445	EY04_RS05450
1254100	1258015	+	3	EY04_RS05455	EY04_RS05460	EY04_RS05465
1258133	1262169	+	6	EY04_RS05470	EY04_RS05475	EY04_RS05480	EY04_RS05485	EY04_RS05490	EY04_RS05495
1262301	1263700	+	2	EY04_RS05500	EY04_RS05505
1266534	1267615	+	2	EY04_RS05520	EY04_RS05525
1268282	1269810	+	2	EY04_RS05535	EY04_RS05540
1278520	1279786	-	2	EY04_RS05600	EY04_RS05605
1284436	1288379	-	2	EY04_RS05625	EY04_RS05630
1290584	1293270	-	2	EY04_RS05650	EY04_RS05655
1299720	1303072	-	4	EY04_RS05695	EY04_RS05700	EY04_RS05705	EY04_RS05710
1308311	1310053	-	4	EY04_RS05735	EY04_RS05740	EY04_RS05745	EY04_RS05750
1311882	1312911	+	2	EY04_RS05765	EY04_RS05770
1319760	1321605	+	2	EY04_RS05795	EY04_RS05800
1329780	1332280	-	4	EY04_RS05845	EY04_RS05850	EY04_RS05855	EY04_RS05860
1332583	1336237	-	4	EY04_RS05865	EY04_RS05870	EY04_RS05875	EY04_RS05880
1356078	1360218	+	5	EY04_RS05960	EY04_RS05965	EY04_RS05970	EY04_RS05975	EY04_RS05980
1360418	1364341	+	4	EY04_RS05985	EY04_RS05990	EY04_RS05995	EY04_RS06000
1366131	1371895	-	3	EY04_RS06010	EY04_RS06015	EY04_RS06020
1374020	1376592	-	3	EY04_RS06035	EY04_RS06040	EY04_RS06045
1377415	1378964	-	2	EY04_RS06055	EY04_RS06060
1380165	1381588	+	2	EY04_RS06070	EY04_RS06075
1383086	1386710	+	3	EY04_RS06085	EY04_RS06090	EY04_RS06095
1386935	1388684	+	2	EY04_RS06100	EY04_RS06105
1396619	1397582	+	2	EY04_RS06140	EY04_RS06145
1401599	1403094	-	2	EY04_RS06160	EY04_RS06165
1403896	1405596	-	2	EY04_RS06175	EY04_RS06180
1409022	1409550	-	2	EY04_RS06200	EY04_RS06205
1416828	1420379	-	4	EY04_RS06245	EY04_RS06250	EY04_RS06255	EY04_RS06260
1421948	1425126	+	2	EY04_RS06270	EY04_RS06275
1426449	1427903	+	2	EY04_RS06285	EY04_RS06290
1438813	1441258	-	3	EY04_RS06335	EY04_RS06340	EY04_RS06345
1444123	1449538	-	5	EY04_RS06360	EY04_RS06365	EY04_RS06370	EY04_RS06375	EY04_RS06380
1449774	1451823	+	2	EY04_RS06385	EY04_RS06390
1451841	1453641	-	2	EY04_RS06395	EY04_RS06400
1453791	1454481	+	2	EY04_RS06405	EY04_RS06410
1456637	1458808	+	3	EY04_RS06420	EY04_RS06425	EY04_RS06430
1462089	1463440	+	2	EY04_RS06445	EY04_RS06450
1463512	1464557	-	2	EY04_RS06455	EY04_RS06460
1464884	1468394	+	4	EY04_RS06465	EY04_RS06470	EY04_RS06475	EY04_RS06480
1470285	1472654	-	4	EY04_RS06495	EY04_RS06500	EY04_RS06505	EY04_RS06510
1472767	1475643	-	4	EY04_RS06515	EY04_RS06520	EY04_RS06525	EY04_RS06530
1475727	1476478	-	2	EY04_RS06535	EY04_RS06540
1477912	1481352	+	3	EY04_RS06555	EY04_RS06560	EY04_RS06565
1483416	1494112	+	15	EY04_RS06585	EY04_RS06590	EY04_RS06595	EY04_RS06600	EY04_RS06605	EY04_RS06610	EY04_RS06615	EY04_RS06620	EY04_RS06625	EY04_RS06630	EY04_RS06635	EY04_RS06640	EY04_RS06645	EY04_RS06650	EY04_RS06655
1496193	1498202	+	3	EY04_RS06670	EY04_RS06675	EY04_RS06680
1498334	1501910	+	3	EY04_RS06685	EY04_RS06690	EY04_RS06695
1501968	1504110	+	3	EY04_RS06700	EY04_RS06705	EY04_RS06710
1516545	1517900	+	2	EY04_RS06745	EY04_RS32140
1520686	1526267	+	3	EY04_RS06760	EY04_RS06765	EY04_RS06770
1526456	1528651	+	2	EY04_RS06775	EY04_RS06780
1530256	1532365	-	2	EY04_RS06795	EY04_RS06800
1532588	1533794	-	2	EY04_RS06805	EY04_RS06810
1538357	1539780	+	2	EY04_RS06835	EY04_RS06840
1542050	1543784	+	2	EY04_RS06855	EY04_RS06860
1549216	1551066	+	3	EY04_RS06900	EY04_RS06905	EY04_RS06910
1554042	1556406	+	3	EY04_RS06925	EY04_RS06930	EY04_RS06935
1556535	1558571	-	2	EY04_RS06940	EY04_RS06945
1570566	1576278	+	2	EY04_RS06985	EY04_RS06990
1577837	1578678	+	2	EY04_RS07000	EY04_RS07005
1582219	1589816	-	7	EY04_RS07020	EY04_RS07025	EY04_RS07030	EY04_RS07035	EY04_RS07040	EY04_RS07045	EY04_RS07050
1589936	1591993	+	2	EY04_RS07055	EY04_RS07060
1595067	1597404	-	3	EY04_RS07075	EY04_RS07080	EY04_RS07085
1619949	1620848	+	2	EY04_RS07135	EY04_RS07140
1637190	1638572	-	2	EY04_RS07225	EY04_RS07230
1638956	1640477	+	2	EY04_RS07235	EY04_RS07240
1640606	1645509	-	3	EY04_RS07245	EY04_RS07250	EY04_RS07255
1645653	1652473	+	2	EY04_RS07260	EY04_RS07265
1652536	1655202	-	2	EY04_RS07270	EY04_RS07275
1655312	1656305	-	2	EY04_RS07280	EY04_RS07285
1663345	1665087	-	2	EY04_RS07315	EY04_RS07320
1666139	1667139	-	2	EY04_RS07330	EY04_RS07335
1672677	1673772	-	2	EY04_RS07365	EY04_RS07370
1673883	1674780	-	2	EY04_RS07375	EY04_RS07380
1674868	1678309	+	4	EY04_RS07385	EY04_RS07390	EY04_RS07395	EY04_RS07400
1680012	1681179	-	2	EY04_RS07410	EY04_07515
1686122	1687674	-	2	EY04_RS07440	EY04_RS07445
1692383	1699135	+	5	EY04_RS07470	EY04_RS07475	EY04_RS07480	EY04_RS07485	EY04_RS07490
1703137	1709434	+	7	EY04_RS07500	EY04_RS07505	EY04_RS07510	EY04_RS07515	EY04_RS07520	EY04_RS07525	EY04_RS07530
1709485	1717513	+	6	EY04_RS07535	EY04_RS07540	EY04_RS07545	EY04_RS07550	EY04_RS07555	EY04_RS07560
1718746	1720304	+	2	EY04_RS07570	EY04_RS07575
1720555	1723345	+	3	EY04_RS07580	EY04_RS07585	EY04_RS07590
1723474	1724176	+	2	EY04_RS07595	EY04_RS07600
1725936	1728562	+	2	EY04_RS07610	EY04_RS07615
1728691	1734467	+	6	EY04_RS07620	EY04_RS07625	EY04_RS07630	EY04_RS07635	EY04_RS07640	EY04_RS07645
1734587	1736979	+	3	EY04_RS07650	EY04_RS07655	EY04_RS07660
1738622	1744032	+	8	EY04_RS07670	EY04_RS07675	EY04_RS07680	EY04_RS07685	EY04_RS07690	EY04_RS07695	EY04_RS07700	EY04_RS07705
1744271	1747728	+	2	EY04_RS07710	EY04_RS07715
1747847	1749414	+	2	EY04_RS07720	EY04_RS07725
1749563	1750765	+	2	EY04_RS07730	EY04_RS07735
1751046	1756142	+	4	EY04_RS07740	EY04_RS07745	EY04_RS07750	EY04_RS07755
1757066	1758922	+	3	EY04_RS07765	EY04_RS07770	EY04_RS07775
1758983	1760880	-	2	EY04_RS07780	EY04_RS07785
1761079	1768443	+	10	EY04_RS07790	EY04_RS07795	EY04_RS07800	EY04_RS07805	EY04_RS07810	EY04_RS07815	EY04_RS07820	EY04_RS07825	EY04_RS07830	EY04_RS07835
1769719	1771902	-	2	EY04_RS07845	EY04_RS07850
1774674	1776464	-	2	EY04_RS07870	EY04_RS07875
1776643	1779328	-	2	EY04_RS07880	EY04_RS07885
1788704	1794489	+	4	EY04_RS07930	EY04_RS07935	EY04_RS07940	EY04_RS07945
1794695	1798085	+	4	EY04_RS07950	EY04_RS07955	EY04_RS07960	EY04_RS07965
1800353	1802432	-	2	EY04_RS07975	EY04_RS07980
1806078	1808044	+	2	EY04_RS08000	EY04_RS08005
1810008	1813237	+	4	EY04_RS08015	EY04_RS08020	EY04_RS08025	EY04_RS08030
1813514	1817608	+	2	EY04_RS08035	EY04_RS08040
1819382	1821429	+	2	EY04_RS08050	EY04_RS08055
1823271	1824409	+	2	EY04_RS08065	EY04_RS08070
1824885	1828599	+	4	EY04_RS08080	EY04_RS08085	EY04_RS08090	EY04_RS08095
1828693	1831244	-	2	EY04_RS08100	EY04_RS08105
1831455	1832821	-	2	EY04_RS08110	EY04_RS08115
1836379	1838126	-	2	EY04_RS08135	EY04_RS08140
1838375	1843327	-	3	EY04_RS08145	EY04_RS08150	EY04_RS08155
1843522	1845359	+	3	EY04_RS08160	EY04_RS08165	EY04_RS08170
1845577	1847718	+	2	EY04_RS08175	EY04_RS08180
1847833	1852151	+	5	EY04_RS08185	EY04_RS08190	EY04_RS08195	EY04_RS08200	EY04_RS08205
1852461	1854268	-	2	EY04_RS08210	EY04_RS08215
1873698	1875108	-	2	EY04_RS08295	EY04_RS08300
1880173	1881498	+	2	EY04_RS08325	EY04_RS08330
1881631	1883339	+	2	EY04_RS08335	EY04_RS08340
1886386	1890906	+	7	EY04_RS08355	EY04_RS08360	EY04_RS08365	EY04_RS08370	EY04_RS08375	EY04_RS08380	EY04_RS08385
1891155	1895525	+	4	EY04_RS08390	EY04_RS08395	EY04_RS08400	EY04_RS08405
1899538	1902156	+	3	EY04_RS08415	EY04_RS08420	EY04_RS08425
1902898	1904635	+	3	EY04_RS08435	EY04_RS32155	EY04_RS08440
1904762	1906457	+	2	EY04_RS08445	EY04_RS08450
1907003	1911929	+	5	EY04_RS08460	EY04_RS08465	EY04_RS08470	EY04_RS08475	EY04_RS08480
1916206	1917393	+	2	EY04_RS08505	EY04_RS08510
1917464	1919172	+	2	EY04_RS08515	EY04_RS08520
1919333	1921724	+	2	EY04_RS08525	EY04_RS08530
1923626	1924225	-	2	EY04_RS08545	EY04_RS08550
1927400	1930229	+	3	EY04_RS08570	EY04_RS08575	EY04_RS08580
1937159	1940921	+	5	EY04_RS08610	EY04_RS08615	EY04_RS08620	EY04_RS08625	EY04_RS08630
1941123	1943154	+	2	EY04_RS08635	EY04_RS08640
1947158	1950533	+	2	EY04_RS08670	EY04_RS08675
1957186	1957733	+	2	EY04_RS08725	EY04_RS08730
1960618	1962931	-	2	EY04_RS08750	EY04_RS08755
1966692	1969758	-	3	EY04_RS08775	EY04_RS08780	EY04_RS08785
1970028	1971643	+	2	EY04_RS08790	EY04_RS08795
1983473	1984985	+	2	EY04_RS08835	EY04_RS08840
1985049	1986800	+	3	EY04_RS08845	EY04_RS08850	EY04_RS08855
1987972	1994228	-	4	EY04_RS08865	EY04_RS08870	EY04_RS08875	EY04_RS08880
1994690	1997579	-	2	EY04_RS08885	EY04_RS08890
1997913	1999715	-	2	EY04_RS08895	EY04_RS08900
2011444	2013615	-	2	EY04_RS08940	EY04_RS08945
2013746	2017592	-	2	EY04_RS08950	EY04_RS08955
2017861	2022011	+	2	EY04_RS08960	EY04_RS08965
2034359	2036872	+	2	EY04_RS09020	EY04_RS09025
2040201	2041567	-	2	EY04_RS09045	EY04_RS09050
2043400	2048838	-	5	EY04_RS09060	EY04_RS09065	EY04_RS09070	EY04_RS09075	EY04_RS09080
2051186	2054401	-	4	EY04_RS09100	EY04_RS09105	EY04_RS09110	EY04_RS09115
2054896	2058105	-	4	EY04_RS09120	EY04_RS09125	EY04_RS09130	EY04_RS09135
2064723	2066127	+	2	EY04_RS09160	EY04_RS09165
2076992	2080344	+	2	EY04_RS09210	EY04_RS09215
2084674	2085766	-	2	EY04_RS09240	EY04_RS09245
2086919	2088684	+	2	EY04_RS09255	EY04_RS09260
2088789	2095517	-	3	EY04_RS09265	EY04_RS09270	EY04_RS09275
2101767	2103138	-	2	EY04_RS09300	EY04_RS09305
2103233	2106483	+	3	EY04_RS09310	EY04_RS09315	EY04_RS09320
2106546	2108587	-	2	EY04_RS09325	EY04_RS09330
2108743	2110196	+	2	EY04_RS09335	EY04_RS09340
2112766	2114429	+	2	EY04_RS09365	EY04_RS09370
2133999	2135401	+	2	EY04_RS09485	EY04_RS09490
2137719	2141098	+	2	EY04_RS09510	EY04_RS09515
2142895	2147145	-	2	EY04_RS09525	EY04_RS09530
2147291	2149364	+	2	EY04_RS09535	EY04_RS09540
2149594	2151843	+	2	EY04_RS09545	EY04_RS09550
2158594	2165703	+	7	EY04_RS09580	EY04_RS09585	EY04_RS09590	EY04_RS09595	EY04_RS09600	EY04_RS09605	EY04_RS09610
2177618	2179757	+	2	EY04_RS09700	EY04_RS09705
2181962	2182922	-	2	EY04_RS09730	EY04_RS09735
2186264	2192224	+	6	EY04_RS09755	EY04_RS09760	EY04_RS09765	EY04_RS09770	EY04_RS09775	EY04_RS09780
2194678	2197793	+	4	EY04_RS09810	EY04_RS09815	EY04_RS09820	EY04_RS09825
2197903	2201977	+	4	EY04_RS09830	EY04_RS09835	EY04_RS09840	EY04_RS09845
2212768	2214269	-	3	EY04_RS09900	EY04_RS09905	EY04_RS09910
2214545	2215985	-	2	EY04_RS09915	EY04_RS09920
2222590	2225111	+	2	EY04_RS09950	EY04_RS09955
2238654	2239618	+	2	EY04_RS10015	EY04_RS10020
2240462	2244690	+	3	EY04_RS10030	EY04_RS10035	EY04_RS10040
2245154	2250877	+	3	EY04_RS10045	EY04_RS10050	EY04_RS10055
2251983	2252568	-	2	EY04_RS10065	EY04_RS10070
2254489	2256921	+	2	EY04_RS10080	EY04_RS10085
2257632	2259741	-	2	EY04_RS10095	EY04_RS10100
2261471	2265051	-	4	EY04_RS10110	EY04_RS10115	EY04_RS10120	EY04_RS10125
2272477	2274219	-	2	EY04_RS10170	EY04_RS10175
2275853	2280096	-	4	EY04_RS10185	EY04_RS10190	EY04_RS10195	EY04_RS10200
2285196	2287268	-	2	EY04_RS10230	EY04_RS10235
2298554	2300691	+	2	EY04_RS10245	EY04_RS10250
2303000	2306507	+	4	EY04_RS10265	EY04_RS10270	EY04_RS10275	EY04_RS10280
2315117	2318119	+	3	EY04_RS10320	EY04_RS10325	EY04_RS10330
2318355	2320714	+	2	EY04_RS10335	EY04_RS10340
2325370	2326401	-	2	EY04_RS10365	EY04_RS10370
2328476	2334056	-	4	EY04_RS10385	EY04_RS10390	EY04_RS10395	EY04_RS10400
2337122	2338230	-	2	EY04_RS10410	EY04_RS10415
2341533	2342146	+	2	EY04_RS10430	EY04_RS10435
2346371	2350841	+	4	EY04_RS10450	EY04_RS10455	EY04_RS10460	EY04_RS10465
2350885	2351776	+	2	EY04_RS10470	EY04_RS10475
2356825	2359408	-	3	EY04_RS10505	EY04_RS10510	EY04_RS10515
2366091	2366656	-	2	EY04_RS10545	EY04_RS10550
2366871	2370527	-	3	EY04_RS10555	EY04_RS10560	EY04_RS10565
2370765	2372746	+	2	EY04_RS10570	EY04_RS10575
2373416	2375149	-	2	EY04_RS10585	EY04_RS10590
2376922	2379874	-	3	EY04_RS10600	EY04_RS10605	EY04_RS10610
2381139	2385375	+	3	EY04_RS10620	EY04_RS10625	EY04_RS10630
2392393	2396796	+	3	EY04_RS10675	EY04_RS10680	EY04_RS10685
2408322	2408850	-	2	EY04_RS10725	EY04_RS10730
2408978	2410807	-	3	EY04_RS10735	EY04_RS10740	EY04_RS10745
2423429	2424758	+	3	EY04_RS10810	EY04_RS10815	EY04_RS10820
2424790	2428480	-	3	EY04_RS10825	EY04_RS10830	EY04_RS10835
2435094	2436415	+	2	EY04_RS10870	EY04_RS10875
2442010	2449997	+	4	EY04_RS10905	EY04_RS10910	EY04_RS10915	EY04_RS10920
2459340	2463004	+	2	EY04_RS10930	EY04_RS10935
2465790	2466644	-	2	EY04_RS10950	EY04_RS10955
2466760	2467881	-	2	EY04_RS10960	EY04_RS10965
2468185	2469632	-	2	EY04_RS10970	EY04_RS10975
2483280	2486016	-	2	EY04_RS11045	EY04_RS11050
2501848	2503364	-	2	EY04_RS11110	EY04_RS11115
2506658	2509102	+	2	EY04_RS11130	EY04_RS11135
2511941	2514514	-	2	EY04_RS11150	EY04_RS11155
2516903	2518471	-	2	EY04_RS11170	EY04_RS11175
2519222	2520588	-	2	EY04_RS11185	EY04_RS11190
2521117	2522360	+	2	EY04_RS11195	EY04_RS11200
2522363	2524918	-	3	EY04_RS11205	EY04_RS11210	EY04_RS11215
2525000	2526342	+	2	EY04_RS11220	EY04_RS11225
2527407	2530564	+	3	EY04_RS11230	EY04_RS11235	EY04_RS11240
2533103	2538098	-	4	EY04_RS11255	EY04_RS11260	EY04_RS11265	EY04_RS11270
2541202	2544017	+	2	EY04_RS11290	EY04_RS11295
2544137	2545366	-	2	EY04_RS11300	EY04_RS11305
2546945	2549587	-	2	EY04_RS11320	EY04_RS11325
2556313	2559898	+	3	EY04_RS11350	EY04_RS11355	EY04_RS11360
2560879	2566670	-	3	EY04_RS11365	EY04_RS11370	EY04_RS11375
2569382	2570718	+	2	EY04_RS11395	EY04_RS11400
2572125	2579592	-	4	EY04_RS11410	EY04_RS11415	EY04_RS11420	EY04_RS11425
2580776	2582439	+	2	EY04_RS11435	EY04_RS11440
2583074	2583930	-	2	EY04_RS11450	EY04_RS11455
2584137	2587847	-	4	EY04_RS11460	EY04_RS11465	EY04_RS11470	EY04_RS11475
2588054	2591071	-	3	EY04_RS11480	EY04_RS11485	EY04_RS11490
2595754	2596265	+	2	EY04_RS11510	EY04_RS11515
2596407	2598462	-	2	EY04_RS11520	EY04_RS11525
2599821	2602793	+	3	EY04_RS11540	EY04_RS11545	EY04_RS11550
2608995	2613096	+	4	EY04_RS11580	EY04_RS11585	EY04_RS11590	EY04_RS11595
2613240	2616219	+	2	EY04_RS11600	EY04_RS11605
2619052	2622735	+	3	EY04_RS11620	EY04_RS11625	EY04_RS11630
2625795	2626484	-	2	EY04_RS11650	EY04_RS11655
2627030	2627673	+	2	EY04_RS11660	EY04_RS11665
2632303	2638372	-	6	EY04_RS11690	EY04_RS11695	EY04_RS11700	EY04_RS11705	EY04_RS11710	EY04_RS11715
2640832	2643939	+	3	EY04_RS11735	EY04_RS11740	EY04_RS11745
2644106	2651389	+	7	EY04_RS11750	EY04_RS11755	EY04_RS11760	EY04_RS11765	EY04_RS11770	EY04_RS11775	EY04_RS11780
2660406	2662276	-	2	EY04_RS11805	EY04_RS11810
2664972	2670104	+	4	EY04_RS11825	EY04_RS11830	EY04_RS11835	EY04_RS11840
2671701	2673116	-	2	EY04_RS11850	EY04_RS11855
2680260	2682251	+	2	EY04_RS11885	EY04_RS11890
2682465	2683538	-	2	EY04_RS11895	EY04_RS11900
2686297	2690910	+	4	EY04_RS11920	EY04_RS11925	EY04_RS11930	EY04_RS11935
2693424	2695654	-	2	EY04_RS11950	EY04_RS11955
2695907	2698901	+	3	EY04_RS11960	EY04_RS11965	EY04_RS11970
2699078	2700986	-	3	EY04_RS11975	EY04_RS11980	EY04_RS11985
2702421	2706763	-	3	EY04_RS12000	EY04_RS12005	EY04_RS12010
2711332	2715391	+	3	EY04_RS12035	EY04_RS12040	EY04_RS12045
2723224	2723922	+	2	EY04_RS12080	EY04_RS12085
2730409	2737080	+	5	EY04_RS12130	EY04_RS12135	EY04_RS12140	EY04_RS12145	EY04_RS12150
2739182	2745910	+	6	EY04_RS12165	EY04_RS12170	EY04_RS12175	EY04_RS12180	EY04_RS12185	EY04_RS12190
2748675	2751028	-	2	EY04_RS12210	EY04_RS12215
2757894	2760077	+	2	EY04_RS12245	EY04_RS12250
2762253	2766143	+	3	EY04_RS12265	EY04_RS12270	EY04_RS12275
2770547	2771863	-	2	EY04_RS12305	EY04_RS12310
2781935	2782550	+	2	EY04_RS12355	EY04_RS12360
2782772	2784795	+	2	EY04_RS12365	EY04_RS12370
2785689	2788541	+	3	EY04_RS12380	EY04_RS12385	EY04_RS12390
2788733	2790995	+	2	EY04_RS12395	EY04_RS12400
2793212	2794305	+	2	EY04_RS12420	EY04_RS12425
2795086	2797406	+	3	EY04_RS12435	EY04_RS12440	EY04_RS12445
2807981	2810859	+	2	EY04_RS12485	EY04_RS12490
2812916	2814506	+	2	EY04_RS12505	EY04_RS12510
2815153	2816803	+	2	EY04_RS12520	EY04_RS12525
2818206	2819445	-	2	EY04_RS12530	EY04_RS12535
2819562	2821621	-	2	EY04_RS12540	EY04_RS12545
2821915	2823766	+	3	EY04_RS12550	EY04_RS12555	EY04_RS12560
2823980	2824989	-	2	EY04_RS12565	EY04_RS12570
2825427	2827083	+	2	EY04_RS12575	EY04_RS12580
2828891	2831178	-	3	EY04_RS12595	EY04_RS12600	EY04_RS12605
2835087	2839108	-	5	EY04_RS12620	EY04_RS12625	EY04_RS12630	EY04_RS12635	EY04_RS12640
2839951	2841260	-	2	EY04_RS12650	EY04_RS12655
2841709	2842802	-	2	EY04_RS12660	EY04_RS12665
2843605	2844981	-	2	EY04_RS12675	EY04_RS12680
2847166	2850372	+	3	EY04_RS12695	EY04_RS12700	EY04_RS12705
2851162	2858546	-	5	EY04_RS12715	EY04_RS12720	EY04_RS12725	EY04_RS12730	EY04_RS12735
2861456	2862756	+	2	EY04_RS12750	EY04_RS12755
2865264	2868124	+	2	EY04_RS12775	EY04_RS12780
2868121	2869337	-	2	EY04_RS12785	EY04_RS12790
2870253	2871928	+	2	EY04_RS12800	EY04_RS12805
2873146	2879650	+	6	EY04_RS12815	EY04_RS12820	EY04_RS12825	EY04_RS12830	EY04_RS12835	EY04_RS12840
2881817	2885289	+	2	EY04_RS12850	EY04_RS12855
2885569	2887021	+	2	EY04_RS12860	EY04_RS12865
2887822	2888282	+	2	EY04_RS12875	EY04_RS12880
2888426	2893904	-	3	EY04_RS12885	EY04_RS12890	EY04_RS12895
2894223	2895480	-	2	EY04_RS12900	EY04_RS12905
2899553	2906425	-	6	EY04_RS12935	EY04_RS12940	EY04_RS12945	EY04_RS12950	EY04_RS12955	EY04_RS12960
2907955	2910552	-	2	EY04_RS12970	EY04_RS12975
2920291	2921397	+	2	EY04_RS13010	EY04_RS13015
2922146	2924292	+	3	EY04_RS13025	EY04_RS13030	EY04_RS13035
2924572	2925653	-	2	EY04_RS13040	EY04_RS13045
2926948	2932579	+	5	EY04_RS13060	EY04_RS13065	EY04_RS13070	EY04_RS13075	EY04_RS13080
2933742	2936374	+	2	EY04_RS13085	EY04_RS13090
2952764	2955296	+	3	EY04_RS13115	EY04_RS13120	EY04_RS13125
2955689	2961020	+	5	EY04_RS13130	EY04_RS13135	EY04_RS13140	EY04_RS13145	EY04_RS13150
2961064	2964916	+	4	EY04_RS13155	EY04_RS13160	EY04_RS13165	EY04_RS13170
2971060	2972790	-	2	EY04_RS13210	EY04_RS13215
2973267	2975510	+	2	EY04_RS13220	EY04_RS13225
2979050	2983470	+	2	EY04_RS13250	EY04_RS13255
2983571	2988153	+	2	EY04_RS13260	EY04_RS13265
2999857	3005442	+	2	EY04_RS13305	EY04_RS13310
3018849	3027458	-	5	EY04_RS13355	EY04_RS13360	EY04_RS13365	EY04_RS13370	EY04_RS13375
3027946	3029946	-	2	EY04_RS13380	EY04_RS13385
3030080	3030963	-	2	EY04_RS13390	EY04_RS13395
3031327	3035444	-	4	EY04_RS13400	EY04_RS13405	EY04_RS13410	EY04_RS13415
3048021	3049502	-	2	EY04_RS13485	EY04_RS13490
3058781	3062341	+	4	EY04_RS13535	EY04_RS13540	EY04_RS13545	EY04_RS13550
3062367	3064456	-	2	EY04_RS13555	EY04_RS13560
3070386	3073701	+	3	EY04_RS13580	EY04_RS13585	EY04_RS13590
3075651	3081002	-	4	EY04_RS13600	EY04_RS13605	EY04_RS13610	EY04_RS13615
3081175	3083847	-	4	EY04_RS13620	EY04_RS13625	EY04_RS13630	EY04_RS13635
3086505	3090456	-	4	EY04_RS13650	EY04_RS13655	EY04_RS13660	EY04_RS13665
3106973	3109057	-	2	EY04_RS13705	EY04_RS13710
3111001	3112042	-	2	EY04_RS13725	EY04_RS13730
3112400	3113487	-	2	EY04_RS13735	EY04_RS13740
3115515	3116770	+	2	EY04_RS13750	EY04_RS13755
3116767	3118043	-	2	EY04_RS13760	EY04_RS13765
3124616	3128055	-	2	EY04_RS13795	EY04_RS13800
3128271	3129841	+	2	EY04_RS13805	EY04_RS13810
3131142	3133677	+	2	EY04_RS13820	EY04_RS13825
3133682	3135060	-	3	EY04_RS13830	EY04_RS13835	EY04_RS13840
3140897	3142227	-	2	EY04_RS13875	EY04_RS13880
3142493	3144105	-	2	EY04_RS13885	EY04_RS13890
3146762	3155722	-	8	EY04_RS13900	EY04_RS13905	EY04_RS13910	EY04_RS13915	EY04_RS13920	EY04_RS13925	EY04_RS13930	EY04_RS13935
3156555	3165476	-	8	EY04_RS13940	EY04_RS13945	EY04_RS13950	EY04_RS13955	EY04_RS13960	EY04_RS13965	EY04_RS13970	EY04_RS13975
3167891	3171008	-	3	EY04_RS13985	EY04_RS13990	EY04_RS13995
3171301	3173900	-	2	EY04_RS14000	EY04_RS14005
3174069	3175836	-	2	EY04_RS14010	EY04_RS14015
3181979	3187554	+	5	EY04_RS14035	EY04_RS14040	EY04_RS14045	EY04_RS14050	EY04_RS14055
3187702	3189978	-	2	EY04_RS14060	EY04_RS14065
3192151	3196456	-	4	EY04_RS14080	EY04_RS14085	EY04_RS14090	EY04_RS14095
3196568	3199110	-	3	EY04_RS14100	EY04_RS14105	EY04_RS14110
3202298	3213309	-	10	EY04_RS14125	EY04_RS14130	EY04_RS14135	EY04_RS14140	EY04_RS14145	EY04_RS14150	EY04_RS14155	EY04_RS14160	EY04_RS14165	EY04_RS14170
3216331	3219882	+	3	EY04_RS14185	EY04_RS14190	EY04_RS14195
3221254	3223501	-	2	EY04_RS14210	EY04_RS14215
3224757	3229818	-	4	EY04_RS14225	EY04_RS14230	EY04_RS14235
3232340	3237119	+	5	EY04_RS14250	EY04_RS14255	EY04_RS14260	EY04_RS14265	EY04_RS14270
3237244	3239901	+	2	EY04_RS14275	EY04_RS14280
3243673	3248097	+	5	EY04_RS14295	EY04_RS14300	EY04_RS14305	EY04_RS14310	EY04_RS14315
3248216	3250790	+	3	EY04_RS14320	EY04_RS14325	EY04_RS14330
3261541	3263295	-	2	EY04_RS14390	EY04_RS14395
3265919	3268484	-	2	EY04_RS14405	EY04_RS14410
3268717	3271460	+	3	EY04_RS14415	EY04_RS14420	EY04_RS14425
3276835	3277632	-	2	EY04_RS14440	EY04_RS14445
3280927	3291001	+	9	EY04_RS14460	EY04_RS14465	EY04_RS14470	EY04_RS14475	EY04_RS14480	EY04_RS14485	EY04_RS14490	EY04_RS14495	EY04_RS14500
3292586	3293945	+	2	EY04_RS14510	EY04_RS14515
3297534	3299647	-	2	EY04_RS14530	EY04_RS14535
3299874	3306171	+	7	EY04_RS14540	EY04_RS14545	EY04_RS14550	EY04_RS14555	EY04_RS14560	EY04_RS14565	EY04_RS14570
3306660	3310030	-	4	EY04_RS14580	EY04_RS14585	EY04_RS14590	EY04_RS14595
3312305	3313661	+	2	EY04_RS14615	EY04_RS14620
3314790	3318871	-	3	EY04_RS14630	EY04_RS14635	EY04_RS14640
3321768	3322558	+	2	EY04_RS14660	EY04_RS14665
3323096	3328386	+	4	EY04_RS14670	EY04_14965	EY04_RS14680	EY04_RS14685
3332904	3334635	+	2	EY04_RS14710	EY04_RS14715
3336389	3337775	-	2	EY04_RS14725	EY04_15025
3343471	3345507	-	3	EY04_RS14750	EY04_RS14755	EY04_RS32385
3352448	3354493	-	5	EY04_RS14785	EY04_RS14790	EY04_RS14795	EY04_RS14800	EY04_RS14805
3354713	3359716	-	6	EY04_RS14810	EY04_RS14815	EY04_RS14820	EY04_RS14825	EY04_RS14830	EY04_RS14835
3360406	3361416	+	2	EY04_RS14845	EY04_RS14850
3362362	3363065	+	2	EY04_RS14860	EY04_RS14865
3363261	3369656	+	9	EY04_RS14870	EY04_RS14875	EY04_RS14880	EY04_RS14885	EY04_RS14890	EY04_RS14895	EY04_RS14900	EY04_RS14905	EY04_RS14910
3369892	3371940	+	2	EY04_RS14915	EY04_RS14920
3372409	3375848	+	6	EY04_RS14925	EY04_RS14930	EY04_RS14935	EY04_RS14940	EY04_RS14945	EY04_RS14950
3376848	3382174	+	5	EY04_RS14965	EY04_RS14970	EY04_RS14975	EY04_RS14980	EY04_RS14985
3382922	3384978	+	3	EY04_RS14995	EY04_RS15000	EY04_RS15005
3390353	3392481	-	2	EY04_RS15030	EY04_RS15035
3392669	3398094	+	5	EY04_RS15040	EY04_RS15045	EY04_RS15050	EY04_RS15055	EY04_RS15060
3398145	3402621	-	2	EY04_RS15065	EY04_RS15070
3406133	3410958	+	3	EY04_RS15080	EY04_RS15085	EY04_RS15090
3411598	3413281	-	2	EY04_RS15100	EY04_RS15105
3417564	3419752	+	2	EY04_RS15125	EY04_RS15130
3419886	3425409	+	5	EY04_RS15135	EY04_RS15140	EY04_RS15145	EY04_RS15150	EY04_RS15155
3425832	3432655	+	4	EY04_RS15160	EY04_RS15165	EY04_RS15170	EY04_RS15175
3434918	3437044	-	2	EY04_RS15190	EY04_RS15195
3451523	3453108	+	2	EY04_RS15270	EY04_RS15275
3460575	3461581	-	2	EY04_RS15305	EY04_RS15310
3461854	3463720	+	2	EY04_RS15315	EY04_RS15320
3464827	3467777	-	2	EY04_RS15335	EY04_RS15340
3468158	3482209	-	12	EY04_RS15345	EY04_RS15350	EY04_RS15355	EY04_RS15360	EY04_RS15365	EY04_RS15370	EY04_RS15375	EY04_RS15380	EY04_RS15385	EY04_RS15390	EY04_RS15395	EY04_RS15400
3484172	3488147	-	3	EY04_RS15410	EY04_RS15415	EY04_RS15420
3496237	3498635	+	2	EY04_RS15445	EY04_RS15450
3502239	3506897	+	4	EY04_RS15475	EY04_RS15480	EY04_RS15485	EY04_RS15490
3508380	3511877	-	3	EY04_RS15500	EY04_RS15505	EY04_RS15510
3512306	3513497	-	2	EY04_RS15515	EY04_RS15520
3517075	3519645	-	2	EY04_RS15535	EY04_RS15540
3519923	3531353	-	10	EY04_RS15545	EY04_RS15550	EY04_RS15555	EY04_RS15560	EY04_RS15565	EY04_RS15570	EY04_RS15575	EY04_RS15580	EY04_RS15585	EY04_RS15590
3533547	3535191	+	2	EY04_RS15600	EY04_RS15605
3536761	3538361	-	2	EY04_RS15620	EY04_RS15625
3538492	3540458	-	2	EY04_RS15630	EY04_RS15635
3540600	3542473	-	2	EY04_RS15640	EY04_RS15645
3545448	3548085	+	3	EY04_RS15665	EY04_RS15670	EY04_RS15675
3551436	3555441	+	2	EY04_RS15700	EY04_RS15705
3555553	3559947	+	3	EY04_RS15710	EY04_RS15715	EY04_RS15720
3561866	3565803	-	2	EY04_RS15735	EY04_RS15740
3568931	3573752	-	2	EY04_RS15760	EY04_RS15765
3573949	3581516	-	4	EY04_RS15770	EY04_RS15775	EY04_RS15780	EY04_RS15785
3583992	3586466	-	2	EY04_RS15800	EY04_RS15805
3588757	3590842	-	2	EY04_RS15820	EY04_RS15825
3596516	3598659	+	2	EY04_RS15850	EY04_RS15855
3614521	3615896	-	2	EY04_RS15920	EY04_RS15925
3622829	3625154	-	3	EY04_RS15965	EY04_RS15970	EY04_RS15975
3632586	3635308	-	2	EY04_RS16005	EY04_RS16010
3636267	3637998	-	2	EY04_RS16020	EY04_RS16025
3640538	3648498	-	7	EY04_RS16040	EY04_RS16045	EY04_RS16050	EY04_RS16055	EY04_RS16060	EY04_RS16065	EY04_RS16070
3648643	3650941	-	2	EY04_RS16075	EY04_RS16080
3651449	3657318	+	3	EY04_RS16085	EY04_RS16090	EY04_RS16095
3657522	3660806	-	3	EY04_RS16100	EY04_RS16105	EY04_RS16110
3662798	3668887	-	4	EY04_RS16125	EY04_RS16130	EY04_RS16135	EY04_RS16140
3672374	3676621	+	4	EY04_RS16160	EY04_RS16165	EY04_RS16170	EY04_RS16175
3685382	3687031	-	2	EY04_RS16215	EY04_RS16220
3689295	3691302	-	2	EY04_RS16240	EY04_RS16245
3691519	3695817	+	2	EY04_RS16250	EY04_RS16255
3701975	3706144	+	4	EY04_RS16290	EY04_RS16295	EY04_RS16300	EY04_RS16305
3706298	3709157	-	2	EY04_RS16310	EY04_RS16315
3713360	3715434	+	2	EY04_RS16335	EY04_RS16340
3718054	3720953	+	3	EY04_RS16355	EY04_RS16360	EY04_RS16365
3721122	3724135	+	2	EY04_RS16370	EY04_RS16375
3727670	3730624	+	3	EY04_RS16395	EY04_RS16400	EY04_RS16405
3730780	3732117	+	2	EY04_RS16410	EY04_RS16415
3732286	3735211	+	3	EY04_RS16420	EY04_RS16425	EY04_RS16430
3761028	3762918	-	3	EY04_RS16555	EY04_RS16560	EY04_RS16565
3764240	3766781	+	3	EY04_RS16580	EY04_RS16585	EY04_RS16590
3766745	3768266	-	2	EY04_RS16595	EY04_RS16600
3769823	3772363	+	3	EY04_RS16610	EY04_RS16615	EY04_RS16620
3786043	3786986	-	2	EY04_RS16725	EY04_RS16730
3787752	3795993	-	9	EY04_RS16745	EY04_RS16750	EY04_RS16755	EY04_RS16760	EY04_RS16765	EY04_RS16770	EY04_RS16775	EY04_RS16780	EY04_RS16785
3796257	3802636	-	8	EY04_RS16795	EY04_RS16800	EY04_RS16805	EY04_RS16810	EY04_RS16815	EY04_RS16820	EY04_RS16825	EY04_RS16830
3803330	3805017	-	2	EY04_RS16840	EY04_RS16845
3805468	3811288	-	8	EY04_RS16855	EY04_RS16860	EY04_RS16865	EY04_RS16870	EY04_RS16875	EY04_RS16880	EY04_RS16885	EY04_RS16890
3811342	3812826	-	4	EY04_RS16895	EY04_RS16900	EY04_RS16905	EY04_RS16910
3813179	3815238	-	4	EY04_RS16915	EY04_RS16920	EY04_RS16925	EY04_RS16930
3817483	3818759	-	2	EY04_RS16955	EY04_RS16960
3819145	3820014	+	2	EY04_RS16970	EY04_RS16975
3822886	3823760	+	3	EY04_RS16995	EY04_RS17000	EY04_RS17005
3824154	3825730	+	5	EY04_RS17010	EY04_RS17015	EY04_RS17020	EY04_RS17025	EY04_RS17030
3826007	3829182	+	4	EY04_RS17035	EY04_17410	EY04_RS17045	EY04_RS17050
3830288	3831275	+	2	EY04_RS17065	EY04_RS17070
3831488	3833879	+	2	EY04_RS17075	EY04_RS17080
3834307	3836107	+	4	EY04_17465	EY04_RS17095	EY04_RS17100	EY04_RS17105
3844705	3846663	+	2	EY04_RS17150	EY04_RS17155
3848488	3849698	-	2	EY04_RS17170	EY04_RS17175
3851573	3856089	+	5	EY04_RS17190	EY04_RS17195	EY04_RS17200	EY04_RS17205	EY04_RS17210
3857530	3861882	-	2	EY04_RS17225	EY04_RS17230
3862519	3865423	-	3	EY04_RS17240	EY04_RS17245	EY04_RS17250
3866408	3875133	-	6	EY04_RS17255	EY04_RS17260	EY04_RS17265	EY04_RS17270	EY04_RS17275	EY04_RS17280
3875202	3877881	-	2	EY04_RS17285	EY04_RS17290
3878210	3881441	+	3	EY04_RS17295	EY04_RS17300	EY04_RS17305
3881744	3884116	-	3	EY04_RS17310	EY04_RS17315	EY04_RS17320
3884227	3886025	-	2	EY04_RS17325	EY04_RS17330
3889653	3891312	-	2	EY04_RS17350	EY04_RS17355
3891910	3892784	+	2	EY04_RS17365	EY04_RS17370
3895652	3897523	-	2	EY04_RS17380	EY04_RS17385
3897622	3899267	-	3	EY04_RS17390	EY04_RS17395	EY04_RS17400
3899397	3901291	-	2	EY04_RS17405	EY04_RS17410
3901332	3902059	-	2	EY04_RS17415	EY04_RS17420
3906588	3908065	-	2	EY04_RS17435	EY04_RS17440
3908225	3911173	-	3	EY04_RS17445	EY04_RS17450	EY04_RS17455
3911260	3914786	-	4	EY04_RS17460	EY04_RS17465	EY04_RS17470	EY04_RS17475
3935390	3936976	+	2	EY04_RS17550	EY04_RS17555
3939608	3943038	-	2	EY04_RS17570	EY04_RS17575
3953200	3960742	-	7	EY04_RS17620	EY04_RS17625	EY04_RS17630	EY04_RS17635	EY04_RS17640	EY04_RS17645	EY04_RS17650
3962355	3964089	-	2	EY04_RS17665	EY04_RS17670
3984149	3988630	-	3	EY04_RS17710	EY04_RS17715	EY04_RS17720
3990312	3991723	+	2	EY04_RS17730	EY04_RS17735
3991777	3993486	+	2	EY04_RS17740	EY04_RS17745
4000160	4001636	-	2	EY04_RS17785	EY04_RS17790
4004122	4019028	-	10	EY04_RS17805	EY04_RS17810	EY04_RS17815	EY04_RS17820	EY04_RS17825	EY04_RS17830	EY04_RS17835	EY04_RS17840	EY04_RS17845	EY04_RS17850
4020916	4025563	+	6	EY04_RS17860	EY04_RS17865	EY04_RS17870	EY04_RS17875	EY04_RS17880	EY04_RS17885
4025714	4034058	+	5	EY04_RS17890	EY04_RS17895	EY04_RS17900	EY04_RS17905	EY04_RS17910
4034153	4039897	+	6	EY04_RS17915	EY04_RS17920	EY04_RS17925	EY04_RS17930	EY04_RS17935	EY04_RS17940
4041702	4044235	-	2	EY04_RS17950	EY04_RS17955
4044354	4045392	-	2	EY04_RS17960	EY04_RS17965
4045520	4047468	-	2	EY04_RS17970	EY04_RS17975
4048267	4049698	-	2	EY04_RS17985	EY04_RS17990
4057961	4060256	+	2	EY04_RS18020	EY04_RS18025
4067786	4071755	+	3	EY04_RS18060	EY04_RS18065	EY04_RS18070
4078572	4080366	-	2	EY04_RS18090	EY04_RS18095
4083466	4085933	-	2	EY04_RS18115	EY04_RS18120
4086813	4088014	-	2	EY04_RS18135	EY04_RS18140
4090376	4095945	+	4	EY04_RS18155	EY04_RS18160	EY04_RS18165	EY04_RS18170
4097952	4100136	+	2	EY04_RS18180	EY04_RS18185
4102572	4105437	+	2	EY04_RS18195	EY04_RS18200
4106645	4108664	-	2	EY04_RS18210	EY04_RS18215
4112008	4114196	+	2	EY04_RS18235	EY04_RS18240
4118985	4122053	+	3	EY04_RS18265	EY04_RS18270	EY04_RS18275
4122050	4127144	-	2	EY04_RS18280	EY04_RS18285
4136403	4142040	-	3	EY04_RS18295	EY04_RS18300	EY04_RS18305
4146141	4148626	+	2	EY04_RS18325	EY04_RS18330
4149845	4151749	+	2	EY04_RS18340	EY04_RS18345
4151882	4153531	+	2	EY04_RS18350	EY04_RS18355
4153582	4155541	-	3	EY04_RS18360	EY04_18755	EY04_RS18375
4156106	4156847	-	2	EY04_RS18385	EY04_RS18390
4158288	4160320	+	2	EY04_RS18405	EY04_RS18410
4161101	4162764	-	2	EY04_RS18420	EY04_RS18425
4162897	4167756	-	2	EY04_RS18430	EY04_RS18435
4168641	4170786	+	4	EY04_RS18440	EY04_RS18445	EY04_RS18450	EY04_RS18455
4179908	4182044	+	2	EY04_RS18485	EY04_RS18490
4183469	4184544	+	2	EY04_RS18500	EY04_RS18505
4184625	4190172	-	4	EY04_RS18510	EY04_RS18515	EY04_RS18520	EY04_RS18525
4196521	4197983	-	2	EY04_RS18540	EY04_RS18545
4206713	4212745	+	6	EY04_RS18585	EY04_RS18590	EY04_RS18595	EY04_RS18600	EY04_RS18605	EY04_RS18610
4214637	4216941	+	2	EY04_RS18625	EY04_RS18630
4223087	4224821	-	3	EY04_RS18650	EY04_RS18655	EY04_RS18660
4225082	4231775	-	5	EY04_RS18665	EY04_RS18670	EY04_RS18675	EY04_RS18680	EY04_RS18685
4236869	4238750	-	2	EY04_RS18705	EY04_RS18710
4241291	4244357	-	3	EY04_RS18725	EY04_RS18730	EY04_RS18735
4247641	4249382	-	2	EY04_RS18750	EY04_RS18755
4251317	4254523	-	5	EY04_RS18770	EY04_RS18775	EY04_RS18780	EY04_RS18785	EY04_RS18790
4257421	4259874	+	2	EY04_RS18800	EY04_RS18805
4271997	4280328	+	5	EY04_RS18885	EY04_RS18890	EY04_RS18895	EY04_RS18900	EY04_RS18905
4287544	4292181	+	8	EY04_RS18940	EY04_RS18945	EY04_RS18950	EY04_RS18955	EY04_RS18960	EY04_RS18965	EY04_RS18970	EY04_RS18975
4292280	4299799	-	6	EY04_RS18980	EY04_RS18985	EY04_RS18990	EY04_RS18995	EY04_RS19000	EY04_RS19005
4301140	4302585	+	2	EY04_RS19015	EY04_RS19020
4303043	4305705	-	2	EY04_RS19030	EY04_RS19035
4310477	4312739	+	3	EY04_RS19055	EY04_RS19060	EY04_RS19065
4314319	4315903	+	2	EY04_RS19075	EY04_RS19080
4319278	4324085	+	5	EY04_RS19095	EY04_RS19100	EY04_RS19105	EY04_RS19110	EY04_RS19115
4324211	4334214	+	8	EY04_RS19120	EY04_RS19125	EY04_RS19130	EY04_RS19135	EY04_RS19140	EY04_RS19145	EY04_RS19150	EY04_RS19155
4334461	4335115	+	2	EY04_RS19160	EY04_RS19165
4337187	4341354	-	5	EY04_RS19175	EY04_RS19180	EY04_RS19185	EY04_RS19190	EY04_RS19195
4343614	4346712	-	2	EY04_RS19205	EY04_RS19210
4346990	4348245	+	2	EY04_RS19215	EY04_RS19220
4348402	4353158	-	4	EY04_RS19225	EY04_RS19230	EY04_RS19235	EY04_RS19240
4353365	4358763	-	2	EY04_RS19245	EY04_RS19250
4370457	4374837	+	3	EY04_RS19305	EY04_RS19310	EY04_RS19315
4379530	4381151	-	2	EY04_RS19345	EY04_RS19350
4381333	4382591	+	2	EY04_RS19355	EY04_RS19360
4382807	4386186	-	2	EY04_RS19365	EY04_RS19370
4386302	4388719	-	4	EY04_RS19375	EY04_RS19380	EY04_RS19385	EY04_RS19390
4389630	4392182	+	2	EY04_RS19400	EY04_RS19405
4400541	4402713	+	2	EY04_RS19445	EY04_RS19450
4403068	4404940	-	2	EY04_RS19455	EY04_RS19460
4419200	4420242	-	2	EY04_RS19535	EY04_RS19540
4436776	4439379	-	4	EY04_RS19620	EY04_RS19625	EY04_RS19630	EY04_RS19635
4439540	4441073	+	2	EY04_RS19640	EY04_RS19645
4441303	4442774	+	3	EY04_RS19650	EY04_RS19655	EY04_RS19660
4442894	4444160	+	3	EY04_RS19665	EY04_RS19670	EY04_RS19675
4444384	4446987	+	2	EY04_RS19680	EY04_RS19685
4447169	4450994	-	3	EY04_RS19690	EY04_RS19695	EY04_RS19700
4458272	4459724	+	2	EY04_RS19745	EY04_RS19750
4462702	4464226	-	2	EY04_RS19760	EY04_RS19765
4464619	4466737	+	2	EY04_RS19770	EY04_RS19775
4470037	4477152	-	2	EY04_RS19790	EY04_RS19795
4477281	4479170	-	2	EY04_RS19800	EY04_RS19805
4483302	4487358	+	3	EY04_RS19820	EY04_RS19825	EY04_RS19830
4487438	4489271	-	3	EY04_RS19835	EY04_RS19840	EY04_RS19845
4503650	4504669	+	2	EY04_RS19905	EY04_RS19910
4511370	4514243	-	3	EY04_RS19945	EY04_RS19950	EY04_RS19955
4516773	4518229	-	2	EY04_RS19970	EY04_RS19975
4520727	4521712	-	2	EY04_RS19990	EY04_RS19995
4526359	4527017	-	2	EY04_RS20025	EY04_RS20030
4528530	4533897	-	3	EY04_RS20040	EY04_RS20045	EY04_RS20050
4550301	4551783	-	2	EY04_RS20120	EY04_RS20125
4552875	4555339	-	3	EY04_RS20135	EY04_RS20140	EY04_RS20145
4557526	4559381	-	2	EY04_RS20160	EY04_RS20165
4564764	4566131	-	2	EY04_RS20195	EY04_RS20200
4577928	4582491	+	3	EY04_RS20255	EY04_RS20260	EY04_RS20265
4584398	4588067	+	3	EY04_RS20275	EY04_RS20280	EY04_RS20285
4593804	4624783	-	3	EY04_RS20305	EY04_RS20310	EY04_RS20315
4633727	4635827	-	2	EY04_RS20365	EY04_RS20370
4636331	4636834	+	2	EY04_RS20375	rsmX
4636957	4638583	-	3	EY04_RS20380	EY04_RS20385	EY04_RS20390
4640065	4642990	-	3	EY04_RS20405	EY04_RS20410	EY04_RS20415
4644991	4646548	-	2	EY04_RS20425	EY04_RS20430
4654363	4659968	-	4	EY04_RS20465	EY04_RS20470	EY04_RS20475	EY04_RS20480
4660437	4661231	-	2	EY04_RS20485	EY04_RS20490
4665044	4668642	-	3	EY04_RS20515	EY04_RS20520	EY04_RS20525
4669754	4672733	-	3	EY04_RS20535	EY04_RS20540	EY04_RS20545
4676013	4677939	+	2	EY04_RS20560	EY04_RS20565
4685953	4687321	+	2	EY04_RS20610	EY04_RS20615
4687391	4690424	-	2	EY04_RS20620	EY04_RS20625
4691414	4693138	+	2	EY04_RS20635	EY04_RS20640
4693304	4695621	+	2	EY04_RS20645	EY04_RS20650
4697622	4703879	+	8	EY04_RS20670	EY04_RS20675	EY04_RS20680	EY04_RS20685	EY04_RS20690	EY04_RS20695	EY04_RS20700	EY04_RS20705
4705149	4706867	-	2	EY04_RS20715	EY04_RS20720
4707125	4709128	-	2	EY04_RS20725	EY04_RS20730
4709283	4712640	+	3	EY04_RS20735	EY04_RS20740	EY04_RS20745
4735704	4739996	+	3	EY04_RS20795	EY04_RS20800	EY04_RS20805
4740205	4742156	+	2	EY04_RS20810	EY04_RS20815
4745298	4747136	-	2	EY04_RS20835	EY04_RS20840
4748648	4750197	+	2	EY04_RS20850	EY04_RS20855
4751643	4753392	-	2	EY04_RS20870	EY04_RS20875
4755434	4756239	-	2	EY04_RS20895	EY04_RS20900
4760340	4761380	+	3	EY04_RS20920	EY04_RS20925	EY04_RS20930
4771911	4774750	+	2	EY04_RS20955	EY04_RS20960
4777926	4779295	-	2	EY04_RS20970	EY04_RS20975
4781765	4782708	-	2	EY04_RS20985	EY04_RS20990
4796122	4797609	+	2	EY04_RS21060	EY04_RS21065
4799443	4801197	-	2	EY04_RS21080	EY04_RS21085
4801320	4802212	+	2	EY04_RS21090	EY04_RS21095
4803307	4806172	-	4	EY04_RS21105	EY04_RS21110	EY04_RS21115	EY04_RS21120
4810303	4811258	-	2	EY04_RS21150	EY04_RS21155
4811269	4814456	+	2	EY04_RS21160	EY04_RS21165
4831679	4835501	-	2	EY04_RS21250	EY04_RS21255
4837775	4839295	-	2	EY04_RS21265	EY04_RS21270
4854412	4856647	-	2	EY04_RS21325	EY04_RS21330
4857105	4862911	-	6	EY04_RS32530	EY04_RS21335	EY04_RS21340	EY04_RS21345	EY04_RS21350	EY04_RS32535
4863134	4863694	-	2	EY04_RS21360	EY04_RS21365
4866179	4875137	-	6	EY04_RS21380	EY04_RS21385	EY04_RS21390	EY04_RS21395	EY04_RS21400	EY04_RS21405
4876677	4880226	+	4	EY04_RS21415	EY04_RS21420	EY04_RS21425	EY04_RS21430
4881556	4884846	-	2	EY04_RS21440	EY04_RS21445
4885051	4888450	-	3	EY04_RS21450	EY04_RS21455	EY04_RS21460
4888552	4889379	-	2	EY04_RS21465	EY04_RS21470
4897491	4901012	+	2	EY04_RS21500	EY04_RS21505
4902706	4903918	-	2	EY04_RS21520	EY04_RS21525
4911288	4915510	-	5	EY04_RS21565	EY04_RS21570	EY04_RS21575	EY04_RS21580	EY04_RS21585
4919486	4920439	+	2	EY04_RS21610	EY04_RS21615
4921709	4923490	-	2	EY04_RS21630	EY04_RS21635
4927340	4929852	+	3	EY04_RS21660	EY04_RS21665	EY04_RS21670
4930001	4931884	+	2	EY04_RS21675	EY04_RS21680
4936584	4938739	-	2	EY04_RS21705	EY04_RS21710
4939767	4940834	+	2	EY04_RS21720	EY04_RS21725
4950365	4953786	+	4	EY04_RS21765	EY04_RS21770	EY04_RS21775	EY04_RS21780
4959754	4960895	-	3	EY04_RS21805	EY04_RS21810	EY04_RS21815
4962720	4965693	+	2	EY04_RS21830	EY04_RS21835
4969030	4972137	-	2	EY04_RS21875	EY04_RS21880
4987349	4996208	-	10	EY04_RS21950	EY04_RS21955	EY04_RS21960	EY04_RS21965	EY04_RS21970	EY04_RS21975	EY04_RS21980	EY04_RS21985	EY04_RS21990	EY04_RS21995
4998672	4999893	-	2	EY04_RS22010	EY04_RS22015
5001827	5003974	-	2	EY04_RS22030	EY04_RS22035
5004360	5006802	+	3	EY04_RS22040	EY04_RS22045	EY04_RS22050
5007415	5008815	-	2	EY04_RS22055	EY04_RS22060
5011306	5015762	-	4	EY04_RS22070	EY04_RS22075	EY04_RS22080	EY04_RS22085
5018805	5020723	+	3	EY04_RS22095	EY04_RS22100	EY04_RS22105
5021429	5022802	+	3	EY04_RS22115	EY04_RS22120	EY04_RS22125
5030014	5032034	-	2	EY04_RS22165	EY04_RS22170
5034549	5036881	-	2	EY04_RS22190	EY04_RS22195
5040880	5043834	-	4	EY04_RS22205	EY04_RS22210	EY04_RS22215	EY04_RS22220
5044077	5045881	-	2	EY04_RS22225	EY04_RS22230
5046868	5048548	+	3	EY04_RS22240	EY04_RS22245	EY04_RS22250
5048608	5051401	-	2	EY04_RS22255	EY04_RS22260
5051567	5053860	-	2	EY04_RS22265	EY04_RS22270
5054249	5058340	+	4	EY04_RS22275	EY04_RS22280	EY04_RS22285	EY04_RS22290
5060010	5060457	+	2	EY04_RS22305	EY04_RS22310
5064647	5068609	-	2	EY04_RS22350	EY04_RS22355
5070946	5073667	-	3	EY04_RS22370	EY04_RS22375	EY04_RS22380
5073871	5077436	-	3	EY04_RS22385	EY04_RS22390	EY04_RS22395
5080212	5084366	-	5	EY04_RS22410	EY04_RS22415	EY04_RS22420	EY04_RS22425	EY04_RS22430
5103335	5104374	+	2	EY04_RS22520	EY04_RS22525
5104989	5106804	+	2	EY04_RS22535	EY04_RS22540
5114631	5118115	-	4	EY04_RS22575	EY04_RS22580	EY04_RS22585	EY04_RS22590
5120249	5123754	-	4	EY04_RS22605	EY04_RS22610	EY04_RS22615	EY04_RS22620
5126052	5128692	-	4	EY04_RS22640	EY04_RS22645	EY04_RS22650	EY04_RS22655
[truncated: 360 more rows]
